# Supplementary material for: Validation of QTL mapping and transcriptome profiling for identification of candidate genes associated with nitrogen stress tolerance in sorghum
Source: BMC Plant Biol. 2017 Jul 11;17:123. doi: 10.1186/s12870-017-1064-9 (PMC5505042; doi:10.1186/s12870-017-1064-9)
Supplement: Supplementary file 1 — Genetic distribution of SNPs discovered using genotyping-by-sequencing (GBS) in CK60/San Chi San RIL population. (XLSX 31 kb) [file 12870_2017_1064_MOESM1_ESM.xlsx]

## Sheet: Additional file 1
Genetic distribution of SNPs discovered using genotyping-by-sequencing (GBS) in CK60 /San Chi San population
SNP	Chromosome	Genetic Position (cM)
S1_1573765	1	0
S1_2333770	1	1.8
S1_2450323	1	2.79
S1_2707660	1	3.77
S1_2924559	1	4.74
S1_5092602	1	9.16
S1_5092623	1	9.16
S1_5082453	1	9.16
S1_5422703	1	10.27
S1_5966723	1	13.03
S1_6531908	1	15.75
S1_7068485	1	16.07
S1_6683050	1	16.07
S1_6683044	1	16.07
S1_7378549	1	16.07
S1_7558825	1	16.07
S1_7508731	1	16.07
S1_7558730	1	16.07
S1_7614555	1	16.07
S1_7926199	1	16.4
S1_8169850	1	17.78
S1_9600822	1	19.57
S1_10335249	1	21.95
S1_10813941	1	22.59
S1_10873655	1	22.59
S1_14302587	1	35.99
S1_14302572	1	36.75
S1_14880977	1	40.49
S1_14880951	1	40.81
S1_14880882	1	44.92
S1_14683004	1	46.3
S1_15836773	1	53.06
S1_15836775	1	53.06
S1_16461628	1	55.98
S1_16461665	1	55.98
S1_16461614	1	55.98
S1_16461695	1	56.67
S1_16461684	1	56.67
S1_16893275	1	57.39
S1_16744647	1	58.5
S1_16744717	1	58.5
S1_17279059	1	59.69
S1_21295046	1	75.16
S1_21295026	1	75.81
S1_21295013	1	75.81
S1_21655969	1	77.61
S1_21750455	1	81.23
S1_24935643	1	91.63
S1_24899086	1	92.37
S1_29201100	1	96.44
S1_28766909	1	97.49
S1_28167539	1	98.27
S1_39528811	1	99.04
S1_41252309	1	99.04
S1_44806835	1	101.01
S1_47060204	1	104.09
S1_47060252	1	104.09
S1_47189210	1	105.58
S1_48006885	1	107.67
S1_48249811	1	109.98
S1_49138809	1	111.06
S1_49138774	1	111.06
S1_49138842	1	111.06
S1_49470789	1	111.44
S1_49470671	1	111.44
S1_49470786	1	111.44
S1_50221769	1	113.85
S1_50747706	1	118.5
S1_53608981	1	134.14
S1_53506923	1	135.6
S1_53858841	1	140.03
S1_54785545	1	145.48
S1_54785418	1	145.48
S1_54785560	1	145.48
S1_55261962	1	147.59
S1_55885554	1	150.24
S1_55885546	1	150.24
S1_55826327	1	151.6
S1_56398501	1	153.06
S1_56398390	1	153.06
S1_56398375	1	153.73
S1_56867939	1	156.43
S1_56921436	1	157.88
S1_57021859	1	159.28
S1_57021929	1	159.28
S1_57602649	1	162.12
S1_57571254	1	163.94
S1_58141464	1	167.99
S1_58132975	1	167.99
S1_58103916	1	168.83
S1_59450547	1	170.28
S1_59594247	1	170.62
S1_59648737	1	170.97
S1_59664213	1	170.97
S1_59648859	1	171.32
S1_60294273	1	174.24
S1_60737210	1	175.37
S1_60737223	1	175.37
S1_60844961	1	176.53
S1_62800271	1	178.39
S1_61428073	1	179.07
S1_61428074	1	180.08
S1_62524110	1	180.8
S1_62800279	1	180.8
S1_63878992	1	183.31
S1_64969965	1	187.97
S1_65120506	1	188.66
S1_66875522	1	192.61
S1_66815134	1	193.68
S1_66815037	1	193.68
S1_67411564	1	194.77
S1_67411581	1	195.12
S1_67274565	1	195.85
S1_67274571	1	195.85
S1_68611258	1	202.08
S1_68713064	1	203.17
S1_68758852	1	204.24
S1_68713083	1	204.24
S1_69206395	1	206.43
S1_69217481	1	207.11
S1_70129429	1	210.58
S1_70039986	1	211.64
S1_70956986	1	217.05
S1_71102948	1	217.78
S1_71227666	1	218.56
S1_71308268	1	219.24
S1_71425222	1	219.57
S1_71624801	1	222.07
S1_71725702	1	223.48
S1_71770450	1	223.82
S1_72297200	1	226.75
S1_72563422	1	227.81
S1_73269377	1	230.03
S2_1477485	2	0
S2_1718637	2	0
S2_2287836	2	2.48
S2_2197887	2	3.18
S2_2459689	2	5.36
S2_2637253	2	7.08
S2_3076372	2	9.53
S2_3066128	2	10.56
S2_3312994	2	13.98
S2_3418722	2	14.35
S2_3733715	2	15.73
S2_3733980	2	15.73
S2_3733975	2	15.73
S2_4979324	2	24.97
S2_4979265	2	24.97
S2_5666842	2	28.25
S2_6011614	2	29.36
S2_6811445	2	37.98
S2_7797336	2	43.6
S2_7823126	2	43.6
S2_8075069	2	46.75
S2_8075051	2	46.75
S2_8075141	2	46.75
S2_9047132	2	52.41
S2_9047206	2	52.41
S2_9593723	2	54.82
S2_9682396	2	55.16
S2_9682285	2	55.16
S2_10905095	2	60.06
S2_10905076	2	60.06
S2_11031410	2	60.8
S2_11540576	2	62.21
S2_11609770	2	62.21
S2_11609798	2	62.55
S2_13864242	2	65.86
S2_14521648	2	66.64
S2_16052656	2	67.01
S2_16330372	2	67.77
S2_16116337	2	68.22
S2_17699858	2	70.95
S2_17699850	2	70.95
S2_17699865	2	70.95
S2_38850695	2	71.32
S2_45429691	2	71.32
S2_46938947	2	71.32
S2_26307450	2	71.32
S2_45432123	2	71.32
S2_19506362	2	71.98
S2_19506339	2	71.98
S2_45002441	2	73
S2_53157798	2	74.8
S2_52734560	2	74.8
S2_52398423	2	74.8
S2_52061726	2	76.13
S2_52061798	2	76.13
S2_55528844	2	81.65
S2_56441408	2	85.93
S2_57219231	2	87.41
S2_57872575	2	91.93
S2_57872507	2	91.93
S2_59826340	2	112.52
S2_60651075	2	116.73
S2_60823333	2	117.75
S2_60823396	2	118.43
S2_61006631	2	119.86
S2_61434934	2	123.44
S2_61434897	2	124.21
S2_61866064	2	126.3
S2_61866147	2	126.64
S2_61768663	2	126.64
S2_62998293	2	132.64
S2_62997330	2	132.64
S2_62997309	2	132.64
S2_63693849	2	134.64
S2_63491035	2	135.39
S2_63491041	2	135.39
S2_64212168	2	136.45
S2_64374121	2	136.79
S2_65304366	2	137.12
S2_65304381	2	137.12
S2_65500149	2	138.61
S2_65962567	2	141.34
S2_65962566	2	141.34
S2_65810400	2	142.34
S2_67143405	2	145.55
S2_66721656	2	145.89
S2_66500907	2	147.37
S2_68331217	2	152.33
S2_68437682	2	153.37
S2_68676694	2	154.03
S2_69951449	2	157.88
S2_69982968	2	158.92
S2_69982971	2	158.92
S2_70369209	2	161.49
S2_70369218	2	161.49
S2_70369072	2	161.84
S2_70731515	2	163.19
S2_70731359	2	163.19
S2_72196633	2	169.37
S2_73657124	2	173.64
S2_73657130	2	173.64
S2_73963338	2	176.29
S2_73970029	2	176.29
S2_73970014	2	176.29
S2_73963312	2	176.29
S2_73969955	2	176.29
S2_74370285	2	180.35
S2_75759451	2	182.6
S2_75759454	2	182.6
S2_75757864	2	183.39
S2_77001524	2	189.17
S2_77002257	2	189.17
S2_76972726	2	190.2
S2_76972892	2	190.2
S2_76972748	2	190.2
S2_76972751	2	190.2
S2_76972824	2	190.2
S2_76972861	2	190.2
S2_77001556	2	190.2
S3_518270	3	0
S3_518323	3	1.4
S3_456182	3	2.09
S3_1688928	3	8.33
S3_1688958	3	8.33
S3_2452009	3	11.48
S3_2945750	3	17.39
S3_3391514	3	24.58
S3_3507678	3	25.27
S3_3507546	3	25.27
S3_3604606	3	25.27
S3_3633862	3	25.27
S3_3633926	3	25.27
S3_3633957	3	25.27
S3_3633980	3	25.27
S3_3507633	3	25.27
S3_4802301	3	28.37
S3_5756229	3	32.01
S3_5756182	3	32.01
S3_5756180	3	32.36
S3_7031932	3	38.22
S3_7031936	3	38.9
S3_8231345	3	44.98
S3_8455241	3	46.73
S3_8888237	3	50.36
S3_9115554	3	52.39
S3_9607445	3	53.6
S3_9808824	3	54.65
S3_10016105	3	55.41
S3_10099936	3	58.52
S3_10101730	3	59.2
S3_10613188	3	61.67
S3_13423186	3	69.99
S3_15916965	3	77.55
S3_46173197	3	79.59
S3_45989637	3	79.59
S3_47880557	3	79.96
S3_51664077	3	81.96
S3_53485132	3	89.68
S3_53485030	3	89.68
S3_54561579	3	92.39
S3_55311947	3	95.07
S3_55652838	3	97.99
S3_55652857	3	97.99
S3_56298715	3	99.5
S3_58655293	3	111.57
S3_59530743	3	117.64
S3_60128030	3	120.29
S3_60127960	3	120.65
S3_60922461	3	124.2
S3_61695546	3	127.96
S3_61638759	3	128.28
S3_61485134	3	128.6
S3_61485111	3	128.6
S3_61485133	3	128.6
S3_61638883	3	128.93
S3_66089468	3	139.57
S3_66370259	3	141.22
S3_67958640	3	147.99
S3_67958693	3	147.99
S3_68026092	3	148.67
S3_68081683	3	148.99
S3_68886972	3	151.75
S3_69630409	3	155.99
S3_69733203	3	157.02
S3_69733196	3	157.02
S3_69733234	3	157.02
S3_69961428	3	157.35
S3_70192466	3	158.43
S3_70507956	3	160.22
S3_70502593	3	160.22
S3_70502577	3	160.22
S3_70952339	3	160.54
S3_70952263	3	160.54
S3_70970682	3	161.31
S3_71854294	3	164.44
S3_72359973	3	168.58
S3_73816264	3	174.21
S3_73816316	3	174.21
S3_73816260	3	174.21
S4_98802	4	0
S4_649741	4	0.32
S4_465807	4	0.32
S4_549196	4	0.32
S4_1552017	4	3.18
S4_2009895	4	3.52
S4_2009873	4	3.52
S4_2292050	4	3.52
S4_1811437	4	3.52
S4_3440997	4	8.14
S4_3441029	4	8.14
S4_4317969	4	10.26
S4_4317922	4	10.61
S4_5126612	4	11.7
S4_5425835	4	14.38
S4_5726443	4	16.39
S4_6113024	4	18.16
S4_6717927	4	20.81
S4_6717984	4	20.81
S4_7096806	4	22.24
S4_7924187	4	25.1
S4_7924204	4	25.1
S4_7928751	4	25.1
S4_7928667	4	25.1
S4_7486995	4	26.21
S4_7487029	4	26.21
S4_8998663	4	36.63
S4_9082515	4	37.68
S4_9795800	4	38.85
S4_9795810	4	38.85
S4_9795828	4	38.85
S4_9908458	4	38.85
S4_9657499	4	39.77
S4_10056707	4	42.31
S4_12113250	4	49.28
S4_12331385	4	51.41
S4_14641341	4	52.78
S4_40895815	4	53.1
S4_42434369	4	53.1
S4_42434368	4	53.1
S4_38363000	4	53.1
S4_21696368	4	53.54
S4_38381169	4	53.54
S4_25243030	4	53.54
S4_42434226	4	53.92
S4_47714629	4	54.64
S4_46340814	4	55.33
S4_43241971	4	56.35
S4_50954401	4	63.2
S4_51180207	4	64.67
S4_51249507	4	65.58
S4_53401909	4	74.26
S4_54928808	4	76.65
S4_55067291	4	77.33
S4_55168998	4	78.48
S4_55168971	4	78.48
S4_55933061	4	80.42
S4_56494789	4	83.71
S4_56494663	4	85.12
S4_56859620	4	90.18
S4_57026055	4	92.34
S4_57026090	4	92.34
S4_57026061	4	93.01
S4_58037690	4	98.43
S4_58612834	4	100.06
S4_58627806	4	100.73
S4_58758587	4	101.4
S4_59706986	4	104.33
S4_58992304	4	107.64
S4_60160004	4	110.79
S4_60522934	4	111.11
S4_60523963	4	111.11
S4_60523093	4	111.11
S4_61767159	4	117.35
S4_62733267	4	122.69
S4_63335209	4	124.95
S4_64097073	4	129.68
S4_64970494	4	132.96
S4_65731662	4	136.79
S4_65725362	4	137.14
S4_65725318	4	137.49
S4_65725340	4	137.49
S4_65598454	4	137.82
S4_66698878	4	140.41
S4_66698976	4	140.77
S4_67078261	4	142.26
S5_733814	5	0
S5_733800	5	0
S5_734285	5	0
S5_4731467	5	26.1
S5_4768392	5	26.78
S5_4783314	5	27.14
S5_4783315	5	28.18
S5_6180301	5	38.67
S5_6180274	5	38.67
S5_6180291	5	38.67
S5_6490905	5	39.77
S5_8043079	5	45.12
S5_8149788	5	45.82
S5_11857173	5	56.3
S5_20413123	5	59.57
S5_30754047	5	59.57
S5_18666290	5	60.45
S5_17836004	5	61.5
S5_33567511	5	61.5
S5_29064261	5	61.5
S5_34768712	5	61.5
S5_29064208	5	61.5
S5_29064255	5	61.5
S5_43163622	5	62.25
S5_43856462	5	62.25
S5_45759793	5	63.27
S5_45801733	5	63.27
S5_46236436	5	63.6
S5_47502739	5	66.12
S5_47348949	5	66.46
S5_47245962	5	66.46
S5_47349084	5	66.46
S5_51123170	5	71.02
S5_51729864	5	72.78
S5_52072650	5	74.19
S5_52072776	5	74.19
S5_52682344	5	76.67
S5_53076334	5	80.91
S5_54701481	5	84.62
S5_54875787	5	85.32
S5_54892309	5	85.66
S5_54892344	5	85.66
S5_54892315	5	86.01
S5_54904726	5	86.01
S5_54904762	5	86.01
S5_55221846	5	87.43
S5_55221893	5	87.76
S5_56338250	5	93.42
S5_57405064	5	94.76
S5_57405058	5	94.76
S5_57404963	5	94.76
S5_57678412	5	97.26
S5_57675798	5	97.58
S5_57868134	5	99.47
S5_60446677	5	108.29
S5_61718639	5	113.22
S5_61718655	5	113.59
S5_62326463	5	113.92
S5_62090731	5	114.59
S5_61825404	5	114.59
S5_61650590	5	114.59
S5_61010408	5	117.71
S5_61172726	5	118.78
S5_61172801	5	118.78
S5_61172800	5	118.78
S5_60715879	5	120.05
S5_59743962	5	121.42
S5_60119226	5	122.82
S5_59064206	5	125.01
S5_59064203	5	125.01
S5_59064309	5	125.73
S5_58774783	5	127.26
S6_106220	6	0
S6_198860	6	1.99
S6_1135984	6	7.68
S6_2295600	6	23.67
S6_2295593	6	23.67
S6_2295660	6	23.67
S6_2540091	6	27.38
S6_2557408	6	27.38
S6_2540067	6	27.38
S6_2579482	6	27.38
S6_3614810	6	32.14
S6_3614815	6	32.14
S6_4709728	6	35.77
S6_5433310	6	36.1
S6_6283554	6	37.81
S6_6283562	6	37.81
S6_6283683	6	37.81
S6_6283650	6	37.81
S6_6568412	6	39.28
S6_9204833	6	40.86
S6_33716999	6	41.62
S6_15087360	6	41.97
S6_27706745	6	41.97
S6_29608718	6	41.97
S6_17302310	6	41.97
S6_29608783	6	41.97
S6_14475769	6	41.97
S6_36771005	6	41.97
S6_33717075	6	41.97
S6_9204844	6	41.97
S6_35652371	6	41.97
S6_37683645	6	42.32
S6_40065492	6	44.03
S6_42458152	6	48.29
S6_42721372	6	48.68
S6_44421430	6	50.33
S6_45811964	6	54.07
S6_46308690	6	59.33
S6_46246233	6	59.33
S6_46246112	6	59.66
S6_48191955	6	69.54
S6_48191931	6	69.54
S6_48336221	6	69.85
S6_48588628	6	71.16
S6_48588651	6	71.16
S6_49246952	6	72.03
S6_49246981	6	72.03
S6_49136171	6	72.45
S6_48821183	6	72.79
S6_48821237	6	72.79
S6_48821225	6	72.79
S6_50276042	6	74.19
S6_51564766	6	77.01
S6_51564772	6	77.01
S6_51853443	6	78.75
S6_51853439	6	78.75
S6_52520826	6	81.3
S6_53103280	6	82.99
S6_52357589	6	84.34
S6_53765481	6	90.88
S6_54809820	6	95.02
S6_54815896	6	95.02
S6_54815897	6	95.02
S6_54968000	6	96.66
S6_55262388	6	98.77
S6_55417000	6	100.51
S6_56364798	6	107.82
S6_56867834	6	109.15
S6_57076560	6	109.82
S6_56537563	6	111.28
S6_56537589	6	111.28
S6_56537643	6	111.28
S6_56537662	6	111.28
S6_56537631	6	111.28
S6_57701034	6	116.17
S6_57701089	6	116.17
S6_57908786	6	116.17
S6_57908722	6	116.17
S6_57908716	6	116.17
S6_58172079	6	117.12
S6_59259286	6	119.96
S6_59456241	6	123.3
S6_59669097	6	127.76
S6_60145087	6	131.53
S6_60108691	6	132.26
S6_60145214	6	132.26
S6_60178911	6	132.26
S6_60229698	6	133.77
S6_60229664	6	133.77
S6_61326664	6	135.52
S6_60989348	6	136.2
S6_61245489	6	137.6
S6_61555743	6	140.59
S7_157911	7	0
S7_158004	7	0
S7_724714	7	1.52
S7_603567	7	1.52
S7_724651	7	1.52
S7_1258826	7	5.72
S7_3744243	7	18.84
S7_3744236	7	18.84
S7_3744191	7	19.16
S7_3886144	7	19.55
S7_3832712	7	19.95
S7_3832676	7	20.28
S7_4126398	7	22.49
S7_4126456	7	22.49
S7_6577169	7	46.45
S7_6605897	7	47.13
S7_6859117	7	49.6
S7_6859099	7	50.63
S7_7145451	7	51.34
S7_7515419	7	52.02
S7_7519048	7	52.02
S7_7519065	7	52.02
S7_7832221	7	54.47
S7_9260392	7	57.11
S7_10445869	7	60.07
S7_38384675	7	62.31
S7_18394809	7	62.31
S7_37321122	7	62.74
S7_50609194	7	63.62
S7_35443320	7	63.62
S7_25748765	7	64.06
S7_51759264	7	65.39
S7_53135286	7	68.61
S7_53476368	7	69.99
S7_53476346	7	69.99
S7_53531125	7	71.82
S7_55224266	7	74.67
S7_56576137	7	81.6
S7_57116258	7	88.03
S7_57308484	7	90.55
S7_57308434	7	90.89
S7_57890877	7	96.6
S7_57967502	7	98.64
S7_58177308	7	98.98
S7_58177347	7	98.98
S7_58551650	7	101.62
S7_58967885	7	102.32
S7_59524437	7	104.43
S7_59698986	7	105.11
S7_59902720	7	106.84
S7_59902765	7	106.84
S7_59865378	7	107.17
S7_59865443	7	107.17
S7_59946354	7	108.28
S7_60868460	7	113.41
S7_60945291	7	113.74
S7_60945276	7	113.74
S7_60945376	7	113.74
S7_60778604	7	114.39
S7_61732569	7	119.8
S7_61736395	7	119.8
S7_61736526	7	119.8
S7_62428052	7	123.05
S7_63260610	7	124.91
S7_63604742	7	125.58
S7_63604692	7	126.24
S7_63784643	7	126.24
S8_227368	8	0
S8_227401	8	0
S8_1312399	8	3.73
S8_1860795	8	10.12
S8_2326628	8	12.49
S8_1980730	8	13.67
S8_1980755	8	14.01
S8_2475023	8	15.25
S8_2475124	8	15.25
S8_2528765	8	15.95
S8_2528799	8	15.95
S8_3675038	8	30.31
S8_4381041	8	34.1
S8_4381133	8	34.1
S8_4381062	8	34.1
S8_4381040	8	34.74
S8_5331364	8	44.26
S8_5331323	8	44.6
S8_5331353	8	44.6
S8_6561373	8	54.12
S8_10637331	8	59.19
S8_10637336	8	59.19
S8_8544926	8	60.25
S8_9742840	8	61.22
S8_7792404	8	62.33
S8_7792348	8	62.33
S8_12642273	8	64.14
S8_18028303	8	64.81
S8_15998667	8	64.81
S8_37507623	8	64.81
S8_43163948	8	65.15
S8_17541880	8	66.57
S8_44972139	8	67.66
S8_47593002	8	76.99
S8_47592999	8	76.99
S8_48291652	8	81.75
S8_51289493	8	102.27
S8_51693420	8	104.98
S8_52021294	8	106.4
S8_53253482	8	112.68
S8_53147500	8	113.35
S8_53147530	8	113.35
S8_53690437	8	115.39
S8_53690396	8	115.39
S8_53672640	8	115.74
S8_53672668	8	116.09
S8_55218825	8	124.14
S8_55398003	8	124.47
S8_54844129	8	126.51
S8_54844209	8	126.51
S8_54170397	8	130.69
S8_54170447	8	130.69
S8_54170505	8	130.69
S8_54170450	8	130.69
S8_54111543	8	131.75
S9_2036303	9	0
S9_2036387	9	1.53
S9_2150833	9	1.87
S9_2083811	9	2.54
S9_1912486	9	3.91
S9_1690720	9	7.08
S9_1208982	9	10.39
S9_1208717	9	10.8
S9_1107650	9	12.74
S9_1107640	9	12.74
S9_1107521	9	13.06
S9_1107559	9	13.71
S9_2036362	9	20.84
S9_2961591	9	29.92
S9_2961593	9	29.92
S9_3088633	9	31.34
S9_3205735	9	33.23
S9_3205737	9	33.23
S9_3205705	9	33.23
S9_3936187	9	35.35
S9_4214245	9	37.13
S9_4129365	9	37.49
S9_4604915	9	40.08
S9_4542416	9	40.08
S9_4542386	9	40.08
S9_4542374	9	40.39
S9_4542320	9	40.39
S9_4695963	9	41.77
S9_5072435	9	43.41
S9_5036250	9	43.41
S9_5440133	9	45.04
S9_5440191	9	45.41
S9_5367613	9	45.81
S9_5611728	9	47.18
S9_6547892	9	50.37
S9_6702759	9	51.72
S9_6702698	9	51.72
S9_10749428	9	61.85
S9_44468821	9	63.2
S9_45531330	9	64.49
S9_47252670	9	67.38
S9_49568498	9	75.95
S9_49568665	9	75.95
S9_49568635	9	75.95
S9_49568504	9	75.95
S9_49568599	9	75.95
S9_50252087	9	80.51
S9_50252060	9	80.51
S9_50297254	9	80.51
S9_50297278	9	80.82
S9_50297270	9	81.13
S9_50511351	9	82.55
S9_50744429	9	85.08
S9_50744389	9	85.08
S9_50744450	9	85.41
S9_50956531	9	87.04
S9_50956613	9	87.04
S9_50956545	9	87.04
S9_50881649	9	88.02
S9_51423709	9	93.84
S9_51382632	9	93.84
S9_52890829	9	104.6
S9_54771319	9	112.26
S9_55207063	9	112.59
S9_57082779	9	117.37
S10_79157	10	0
S10_485308	10	1.42
S10_1142259	10	7.38
S10_1156285	10	7.76
S10_1156282	10	7.76
S10_1156230	10	7.76
S10_1748799	10	12.74
S10_3513378	10	24.55
S10_4403769	10	27.8
S10_5115480	10	31.65
S10_5115488	10	32.34
S10_5322023	10	36.39
S10_5926678	10	43.85
S10_5936786	10	44.2
S10_5936760	10	44.2
S10_6734839	10	52.27
S10_6734893	10	54.42
S10_7337524	10	58.86
S10_8049463	10	61.74
S10_8210492	10	63.11
S10_11357374	10	75.08
S10_11817987	10	76.15
S10_13327725	10	76.52
S10_13327609	10	76.52
S10_13327624	10	77.22
S10_42014012	10	78.4
S10_22513682	10	78.4
S10_35163194	10	78.4
S10_37887605	10	78.79
S10_43623423	10	78.79
S10_43473963	10	78.79
S10_42414415	10	78.79
S10_38776927	10	78.79
S10_38776901	10	78.79
S10_37887638	10	78.79
S10_37887626	10	78.79
S10_43623398	10	78.79
S10_15570195	10	78.79
S10_15068297	10	79.24
S10_15068324	10	79.24
S10_43623430	10	80.34
S10_48504885	10	81.06
S10_48056873	10	81.06
S10_47461475	10	81.82
S10_47461585	10	81.82
S10_17907218	10	82.84
S10_50340995	10	88.3
S10_51513239	10	90.95
S10_52206665	10	93.21
S10_52987481	10	100.81
S10_53098485	10	101.15
S10_54423190	10	117.22
S10_54640884	10	117.22
S10_54637103	10	117.58
S10_54404010	10	118.28
S10_54594157	10	118.28
S10_54640843	10	118.28
S10_55477998	10	125.66
S10_58279356	10	137.52
S10_58232376	10	137.85
S10_58722989	10	141.43
S10_60507617	10	146.17
S10_60567247	10	146.17
