# Supplementary material for: Validation of QTL mapping and transcriptome profiling for identification of candidate genes associated with nitrogen stress tolerance in sorghum
Source: BMC Plant Biol. 2017 Jul 11;17:123. doi: 10.1186/s12870-017-1064-9 (PMC5505042; doi:10.1186/s12870-017-1064-9)
Supplement: Supplementary file 2 — List of QTLs detected in CK60/China17 population that are overlapped with QTL intervals of CK60/San Chi San population. (XLSX 13 kb) [file 12870_2017_1064_MOESM2_ESM.xlsx]

## Sheet: Additional file 2
Additional file 2. List of QTLs detected in CK60/China17 population overlapping with QTL intervals of CK60/San Chi San population.
Trait	QTL name	Chro.	Position (cM)	Flanking marker	Interval (cM)a	LOD score	Additiveb	R2 (%)c
MC2	qMC2-1a	1	203	S1_55726325 - S1_57821154	201.3 - 220.9	4.74	4.74	16.4
BY	qBY-1	1	204	S1_55726325 - S1_57821154	197.3- 220.9	2.6	-1.82	10.8
MC2	qMC2-1	1	203	S1_55726325 - S1_57821154	191.3- 210.9	4.57	2.7	15.3
	qMC2-1b	1	209.4	S1_59080688- S1_59595161	198.2- 219.4	8.1	4.44	20.3
TGW	qTW-1	1	209.4	S1_59595161- S1_61709496	201.3 - 220.9	5.79	-1.79	17.9
AD	qAD-1a	1	210.8	S1_61709596- S1_61786623	206.5- 218.1	5.15	3.63	16.7
Chl-2	qChl2-1	1	211	S1_61786623 - S1_61836509	208.1- 217.7	3.28	-1.26	8.69
MC1	qMC1-1	1	211	S1_61786623 - S1_61836509	208.1- 217.7	3.14	1.44	10
GS	qGS-1b	1	212.7	S1_61786623 - S1_61836509	204.1- 219.7	4.67	-0.08	14.4
AD	qAD-1b	1	213.9	S1_61836509 – S1_62490042	208.7– 218.3	5.15	3.6	16
PH	qPH-6	6	30.8	S6_41970042 - S6_43222258	28.9- 34.8	5.3	-16.4	13.2
GY	qGY-6c	6	30.8	S6_41970042 - S6_43222258	28.9 - 34.8	2.73	-0.23	8
BY	qBY-7	7	85.9	S7_57557894 - S7_57772979	79.3 - 95.1	3.86	-1.01	12.5
Chl3	qChl3-7	7	87.7	S7_57772979 - S7_60426792	85.9 - 97.8	4.57	2.71	14.2
GS	qGS-8	8	56.5	S8_398073 - S8_5494183	49.6 - 63.3	3.84	-0.09	17.6
AD	qAD-9a	9	159.4	S9_45363122 - S9_58417131	148.8 - 176	3.29	-3	16.4
Chl-2	qChl2-9a	9	167.4	S9_45363122 - S9_58417131	159.9 - 174.4	10.2	3.2	50.8
Chl-3	qChl3-9	9	169.4	S9_45363122 - S9_58417132	163.6 - 182.6	2.64	2.13	11.8
PH	qPH-9	9	171.4	S9_45363122 - S9_58417133	165.8 - 177.2	4.33	-39.8	44.2
BY	qBY-9	9	167.4	S9_45363122 - S9_58417134	157.6 - 177.7	5.34	-2.41	33.8
GY	qGY-9	9	161.4	S9_45363122 - S9_58417134	157.6 - 170.9	4.82	-0.67	17.6
Traits indicate Chl1, Chl2, Chl3, chlorophyll contents (at vegetative, anthesis, and maturity stages); PH, plant height (cm);
AD, days to anthesis; MC1, % stover moisture content; MC2, % head moisture content; BY, biomass yield (t.ha-1);
GY, grain yield (t.ha-1); TGW, 1000 grain weight (g); GS, grain/stover ratio (%); QTL name indicates q for QTL followed by trait name to which the QTL was
detected and by the chromosome number on which it was detected. If more than one QTL were detected on the same chromosome for a trait, QTLs identified were serially numbered.
a2.0-LOD drop support interval of the QTL; bAdditive effect: positive values of the additive effect indicate that alleles from CK60 were in the direction
of increasing the trait score and vice versa; cPercentage of phenotypic variation explained by the QTL. If more than one QTL were detected on the same chromosome
for a trait, QTLs identified were serially numbered. The SNP/flanking marker underlined is the corresponding SNP of QTL.
