# Supplementary material for: Validation of QTL mapping and transcriptome profiling for identification of candidate genes associated with nitrogen stress tolerance in sorghum
Source: BMC Plant Biol. 2017 Jul 11;17:123. doi: 10.1186/s12870-017-1064-9 (PMC5505042; doi:10.1186/s12870-017-1064-9)
Supplement: Supplementary file 3 — The list of differentially expressed gene transcripts identified between CK60 and San Chi San using RNA-seq. (XLSX 61 kb) [file 12870_2017_1064_MOESM3_ESM.xlsx]

## Sheet: Additional file 3
Additional file 3: The list of differentially expressed genes identified between CK60 and San Chi San using RNA-seq.
LogFC=log2 (CK60 / San Chi San); positive values of logFC indicates the gene transcript had higher expression in CK60.
Gene id (v1.4)	Gene id (v2.1)	Chr	Start	End	logFC	P-value (FDR corrected value)	Best TAIR10 hit	Annotation	11, 12, combined Low N QTLs	11, 12, combined Normal N QTLs
Sb01g000500	Sobic.001G004500	1	399040	399792	3.406	6.936e-05	AT2G37210.2	lysine decarboxylase family protein
Sb01g002100	Sobic.001G022100	1	1797151	1799864	5.108	4.501e-10	AT5G22280.1		qTW-1
Sb01g002590	Sobic.001G027300	1	2119766	2121194	2.886	5.781e-05	AT3G62040.1	Haloacid dehalogenase-like hydrolase (HAD) superfamily protein	qTW-1
Sb01g002670		1	2191210	2194365	-6.99	3.635e-04	AT1G20960.1	U5 small nuclear ribonucleoprotein helicase, putative	qTW-1
Sb01g004140	Sobic.001G044900	1	3336716	3341456	7.554	1.829e-05	AT5G15810.1	N2,N2-dimethylguanosine tRNA methyltransferase	qTW-1
Sb01g004985	Sobic.001G054500	1	4067460	4067777	3.634	1.539e-07			qTW-1
Sb01g006000	Sobic.001G065900	1	5019252	5019919	-3.998	1.449e-08	AT1G17180.1	glutathione S-transferase TAU 25	qTW-1
Sb01g008350	Sobic.001G092600	1	7190256	7191424	-3.939	4.105e-09	AT1G03070.2	Bax inhibitor-1 family protein	qTW-1
Sb01g008380	Sobic.001G093200	1	7214131	7215744	-3.476	5.852e-07	AT3G22830.1	heat shock transcription factor A6B
Sb01g009040	Sobic.001G101200	1	7776125	7776652	6.885	3.406e-10
Sb01g009370	Sobic.001G104900	1	8076631	8078997	-3.792	6.026e-07	AT1G17870.1	ethylene-dependent gravitropism-deficient and yellow-green-like 3
Sb01g010460	Sobic.001G118600	1	9277164	9279463	-3.754	1.522e-06	AT5G28540.1	heat shock protein 70 (Hsp 70) family protein
Sb01g011000	Sobic.001G125100	1	9858443	9861339	-3.362	4.449e-06	AT1G03140.1	splicing factor Prp18 family protein
Sb01g012640	Sobic.001G144900	1	11631883	11634199	7.431	6.633e-05	AT3G22640.1	cupin family protein	qGS-1
Sb01g012710	Sobic.001G145700	1	11697029	11698183	3.998	3.257e-07	AT4G11650.1	osmotin 34	qGS-1
Sb01g013290	Sobic.001G153100	1	12317509	12321325	3.522	1.111e-05	AT1G22150.1	sulfate transporter 1;3	qGS-1
Sb01g014270		1	13459624	13461750	7.959	1.326e-06	AT4G38180.1	FAR1-related sequence 5	qGS-1
Sb01g014400		1	13690671	13694235	4.433	2.308e-07	AT3G18990.1	AP2/B3-like transcriptional factor family protein	qGS-1
Sb01g015870		1	15466200	15466994	3.472	1.801e-04	AT1G71250.1	GDSL-like Lipase/Acylhydrolase superfamily protein	qGS-1
Sb01g016100	Sobic.001G185400	1	15879228	15885095	-3.817	1.291e-07	AT3G21690.1	MATE efflux family protein
Sb01g016460	Sobic.001G187400	1	16525821	16527609	-4.131	1.139e-08	AT2G22330.1	cytochrome P450, family 79, subfamily B, polypeptide 3
Sb01g017180	Sobic.001G195300	1	17603835	17605441	5.902	3.110e-14	AT1G64940.1	cytochrome P450, family 87, subfamily A, polypeptide 6
Sb01g017190	Sobic.001G195500	1	17630225	17631835	-3.299	1.930e-06	AT1G64940.1	cytochrome P450, family 87, subfamily A, polypeptide 6
Sb01g017220		1	17637925	17639866	-9.075	4.611e-10	AT4G00690.1	UB-like protease 1B
Sb01g017360		1	17882930	17884385	-7.329	2.242e-05	AT1G76240.1	Arabidopsis protein of unknown function (DUF241)
Sb01g017380		1	17890657	17893054	9.291	2.649e-11	AT5G09810.1	actin 7
Sb01g018395	Sobic.001G208000	1	19126993	19130614	-4.214	2.022e-08	AT1G52950.1	Nucleic acid-binding, OB-fold-like protein
Sb01g019680	Sobic.001G223800	1	21510401	21512397	-7.961	2.206e-06	AT2G34930.1	disease resistance family protein / LRR family protein		qAD-1a
Sb01g019830		1	21739112	21739529	-3.499	1.077e-04	AT4G10300.1	RmlC-like cupins superfamily protein		qAD-1a
Sb01g020380	Sobic.001G232500	1	22633940	22634560	-6	6.565e-07				qAD-1a
Sb01g022350	Sobic.001G253100	1	27669418	27671522	-7.86	2.206e-06	AT5G35910.1	Polynucleotidyl transferase, ribonuclease H fold protein with HRDC domain		qAD-1a
Sb01g023010	Sobic.001G256200	1	29873694	29874071	8.865	1.214e-10
Sb01g023100	Sobic.001G257200	1	30421519	30424190	5.859	9.534e-10	AT4G20330.1	Transcription initiation factor TFIIE, beta subunit
Sb01g023481		1	31535204	31535728	-7.603	9.942e-06
Sb01g026660	Sobic.001G271500	1	45309500	45310981	-3.111	3.703e-04			qMC2-1
Sb01g026780		1	45809126	45811387	-7.603	1.221e-05			qMC2-1
Sb01g028190	Sobic.001G287100	1	49180479	49181986	-3.415	5.975e-04	AT1G70140.1	formin 8	qMC2-1
Sb01g028960	Sobic.001G296700	1	50556240	50556774	9.368	1.447e-12	AT1G08880.1	Histone superfamily protein	qMC2-1
Sb01g029340	Sobic.001G301600	1	51255239	51256748	5.408	5.311e-10	AT1G65680.1	expansin B2
Sb01g029910	Sobic.001G306700	1	52028702	52030394	2.598	4.135e-04	AT2G01860.1	Tetratricopeptide repeat (TPR)-like superfamily protein
Sb01g030050	Sobic.001G308200	1	52253532	52257527	-3.987	1.529e-05	AT3G53130.1	Cytochrome P450 superfamily protein
Sb01g031080	Sobic.001G319900	1	53638626	53642428	4.212	4.988e-10	AT2G45510.1	cytochrome P450, family 704, subfamily A, polypeptide 2
Sb01g031120	Sobic.001G320400	1	53668079	53668719	-2.966	3.836e-05	AT4G25433.1	peptidoglycan-binding LysM domain-containing protein
Sb01g032610	Sobic.001G339000	1	55565828	55572542	-5.062	3.071e-04	AT5G23960.1	terpene synthase 21	qAD-1b
Sb01g032720	Sobic.001G340400	1	55657279	55658814	4.48	1.088e-05	AT1G17020.1	senescence-related gene 1	qAD-1b
Sb01g032990		1	56004806	56011778	-6.489	1.690e-09	AT2G26260.1	3beta-hydroxysteroid-dehydrogenase/decarboxylase isoform 2	qAD-1b
Sb01g033010		1	56047918	56055677	9.153	1.214e-10	AT3G06910.1	UB-like protease 1A	qAD-1b
Sb01g033090		1	56202769	56203612	4.505	6.078e-08	AT1G73040.1	Mannose-binding lectin superfamily protein	qAD-1b
Sb01g033360	Sobic.001G348100	1	56595053	56601203	-5.005	1.673e-09	AT5G48230.2	acetoacetyl-CoA thiolase 2	qAD-1b
Sb01g033510	Sobic.001G350100	1	56844396	56845559	-3.366	4.920e-05	AT3G05200.1	RING/U-box superfamily protein	qAD-1b, qMC1-1
Sb01g035040	Sobic.001G367900	1	58570198	58571590	3.773	1.360e-05	AT2G38760.1	annexin 3	qAD-1b, qMC1-1
Sb01g035710	Sobic.001G376100	1	59334810	59337212	8.66	1.029e-15	AT3G51530.1	F-box/RNI-like/FBD-like domains-containing protein	qAD-1b, qMC1-1
Sb01g035910		1	59529076	59530811	9.334	3.094e-11	AT5G41220.1	glutathione S-transferase THETA 3	qAD-1b, qMC1-1
Sb01g036330	Sobic.001G383000	1	59936853	59938356	-2.749	8.575e-05	AT1G14320.1	Ribosomal protein L16p/L10e family protein	qAD-1b, qMC1-1
Sb01g037560	Sobic.001G396900	1	61109734	61111158	3.978	6.644e-04	AT4G16160.2	Mitochondrial import inner membrane translocase subunit Tim17/Tim22/Tim23 family protein	qAD-1b
Sb01g037730	Sobic.001G398500	1	61307485	61308630	-2.938	2.636e-05	AT4G02170.1		qAD-1b
Sb01g037940	Sobic.001G400900	1	61514738	61515556	7.803	2.746e-21	AT2G40330.1	PYR1-like 6	qAD-1b
Sb01g038720		1	62214256	62214888	-7.037	2.173e-04	AT5G40780.1	lysine histidine transporter 1	qAD-1b
Sb01g039370	Sobic.001G418400	1	62800020	62802878	5.557	5.707e-06	AT5G54700.1	Ankyrin repeat family protein	qAD-1b
Sb01g039390	Sobic.001G418600	1	62807357	62810534	-6.508	1.612e-17	AT5G02500.1	heat shock cognate protein 70-1	qAD-1b
Sb01g039990	Sobic.001G425500	1	63415140	63415616	-3.414	4.929e-07	AT1G53540.1	HSP20-like chaperones superfamily protein
Sb01g040000	Sobic.001G425600	1	63416242	63416728	-3.377	5.998e-07	AT1G53540.1	HSP20-like chaperones superfamily protein
Sb01g040030	Sobic.001G426000	1	63446819	63447664	-2.472	2.174e-04	AT1G53540.1	HSP20-like chaperones superfamily protein
Sb01g040490	Sobic.001G430500	1	63825647	63827820	10.44	5.680e-16	AT1G60500.1	Dynamin related protein 4C
Sb01g041180	Sobic.001G438000	1	64497962	64498941	-5.295	9.794e-14	AT4G27670.1	heat shock protein 21
Sb01g041910	Sobic.001G446000	1	65150991	65154270	3.207	6.257e-04	AT4G34500.1	Protein kinase superfamily protein
Sb01g042160	Sobic.001G448500	1	65462821	65464064	-7.634	9.942e-06	AT3G13160.1	Tetratricopeptide repeat (TPR)-like superfamily protein
Sb01g042680	Sobic.001G454000	1	65929456	65932927	-3.589	4.005e-08	AT2G32120.2	heat-shock protein 70T-2
Sb01g044810	Sobic.001G478400	1	67970813	67981206	3.666	2.170e-07	AT2G22540.1	K-box region and MADS-box transcription factor family protein
Sb01g045600	Sobic.001G487400	1	68668389	68668772	3.815	1.607e-04
Sb01g047780	Sobic.001G512100	1	70919577	70921663	-8.343	5.450e-08	AT3G58970.1	magnesium transporter 6
Sb01g048100	Sobic.001G515500	1	71159986	71161471	-4.378	9.787e-11	AT2G17120.1	lysm domain GPI-anchored protein 2 precursor
Sb01g049120	Sobic.001G527900	1	72119090	72120561	-4.035	3.530e-05	AT3G49470.1	nascent polypeptide-associated complex subunit alpha-like protein 2
Sb01g050080	Sobic.001G538100	1	73014528	73019063	6.857	4.968e-10	AT5G03450.1	Transducin/WD40 repeat-like superfamily protein
Sb02g000370		2	314050	315638	5.842	4.315e-06	AT5G54900.1	RNA-binding protein 45A
Sb02g000670	Sobic.002G005100	2	544089	544748	7.586	1.853e-12	AT5G42510.1	Disease resistance-responsive (dirigent-like protein) family protein
Sb02g001090	Sobic.002G010100	2	956383	963546	-4.555	1.944e-04	AT1G69120.1	K-box region and MADS-box transcription factor family protein
Sb02g001280		2	1121408	1122841	4.104	2.954e-06	AT5G41220.1	glutathione S-transferase THETA 3
Sb02g001370	Sobic.002G013000	2	1169931	1170362	-7.86	2.206e-06	AT1G09310.1	Protein of unknown function, DUF538		qPH-2a
Sb02g001640	Sobic.002G016900	2	1509442	1516808	-5.41	8.780e-08	AT4G03220.1	Protein with RNI-like/FBD-like domains		qPH-2a
Sb02g002010	Sobic.002G021700	2	2026534	2029400	5.539	1.137e-09				qPH-2a
Sb02g002050	Sobic.002G022200	2	2056586	2060103	8.411	4.792e-08				qPH-2a
Sb02g002150	Sobic.002G023300	2	2187398	2188136	5.097	1.884e-11	AT2G14610.1	pathogenesis-related gene 1		qPH-2a
Sb02g003110	Sobic.002G035900	2	3399273	3402868	2.461	7.008e-04	AT3G07560.1	peroxin 13	qPH-2b	qPH-2a
Sb02g003230	Sobic.002G037400	2	3685726	3687446	5.567	2.676e-08	AT1G78390.1	nine-cis-epoxycarotenoid dioxygenase 9	qPH-2b
Sb02g003505	Sobic.002G040900	2	3961755	3962333	3.391	1.296e-04	AT3G18360.1	VQ motif-containing protein
Sb02g003510	Sobic.002G041000	2	3966929	3967998	-4.88	1.832e-10	AT5G16010.1	3-oxo-5-alpha-steroid 4-dehydrogenase family protein
Sb02g003550	Sobic.002G041400	2	4000552	4005886	-4.491	4.346e-08	AT5G10010.1
Sb02g003580	Sobic.002G041800	2	4018056	4019416	2.798	6.016e-04	AT5G06570.2	alpha/beta-Hydrolases superfamily protein
Sb02g003820	Sobic.002G044800	2	4245795	4247705	6.802	2.173e-04	AT5G04370.2	S-adenosyl-L-methionine-dependent methyltransferases superfamily protein
Sb02g004390	Sobic.002G052100	2	4951692	4952260	-7.603	1.119e-06	AT3G22840.1	Chlorophyll A-B binding family protein		qAD-2
Sb02g005380	Sobic.002G064500	2	6284432	6287006	2.724	2.521e-04	AT4G15560.1	Deoxyxylulose-5-phosphate synthase		qAD-2
Sb02g005410	Sobic.002G064700	2	6394023	6395769	-8.451	1.709e-08	AT4G15560.1	Deoxyxylulose-5-phosphate synthase		qAD-2
Sb02g005940	Sobic.002G070800	2	7140702	7142288	6.982	2.274e-15	AT5G49690.1	UDP-Glycosyltransferase superfamily protein		qAD-2
Sb02g007166		2	9182097	9184758	-4.724	1.099e-05	AT1G18070.2	Translation elongation factor EF1A/initiation factor IF2gamma family protein		qAD-2
Sb02g007350	Sobic.002G088900	2	9386703	9387134	9.073	4.611e-10	AT1G09310.1	Protein of unknown function, DUF538
Sb02g007540	Sobic.002G090900	2	9524242	9526247	3.685	4.022e-06	AT4G31500.1	cytochrome P450, family 83, subfamily B, polypeptide 1
Sb02g007750	Sobic.002G093700	2	9711980	9713581	8.36	4.194e-22	AT1G19715.2	Mannose-binding lectin superfamily protein
Sb02g007990	Sobic.002G097000	2	10292811	10295743	7.494	8.098e-06	AT4G33625.1
Sb02g008430		2	11222563	11225059	-7.749	2.961e-13	AT4G23690.1	Disease resistance-responsive (dirigent-like protein) family protein
Sb02g008850	Sobic.002G104200	2	12381469	12383633	7.189	8.098e-06	AT1G06570.1	phytoene desaturation 1		qGY-2
Sb02g009720	Sobic.002G113700	2	13926307	13927888	-4.625	7.241e-04	AT1G10740.1	alpha/beta-Hydrolases superfamily protein		qGY-2
Sb02g010790	Sobic.002G125200	2	16954792	16955852	5.916	3.363e-11	AT2G37170.1	plasma membrane intrinsic protein 2		qGY-2
Sb02g011050	Sobic.002G128400	2	17809234	17810769	-4.17	7.995e-07	AT2G40740.1	WRKY DNA-binding protein 55		qGY-2
Sb02g011990		2	20095845	20098519	8.184	1.046e-07	AT3G53390.1	Transducin/WD40 repeat-like superfamily protein		qGY-2
Sb02g015330	Sobic.002G146700	2	29902514	29922054	4.812	1.356e-06	AT3G53850.1	Uncharacterised protein family (UPF0497)
Sb02g021020	Sobic.002G166200	2	51997319	51998762	6.943	8.075e-04	AT1G21230.1	wall associated kinase 5
Sb02g022750		2	56011526	56012048	3.479	6.286e-05	AT2G36170.1	Ubiquitin supergroup;Ribosomal protein L40e
Sb02g023370	Sobic.002G185600	2	56970328	56972154	5.089	6.306e-10	AT5G10190.1	Major facilitator superfamily protein
Sb02g024420	Sobic.002G198000	2	58725697	58728694	-5.308	5.855e-08	AT2G47910.1	chlororespiratory reduction 6
Sb02g025150	Sobic.002G207000	2	59872446	59873542	3.489	2.954e-06
Sb02g025555	Sobic.002G212900	2	60508155	60511778	6.52	5.366e-08
Sb02g025830	Sobic.002G216200	2	60831445	60833123	-5.718	1.819e-05	AT5G07990.1	Cytochrome P450 superfamily protein
Sb02g026630	Sobic.002G225700	2	61810910	61811988	-2.874	1.208e-04	AT4G34410.1	redox responsive transcription factor 1
Sb02g028220	Sobic.002G245500	2	63420422	63424958	3.625	1.108e-04	AT3G57670.1	C2H2-type zinc finger family protein
Sb02g028540	Sobic.002G249500	2	63689608	63691251	-3.065	1.557e-05	AT5G42820.2	Zinc finger C-x8-C-x5-C-x3-H type family protein
Sb02g028950		2	64079343	64082408	-10.499	2.742e-15				qChl1-2
Sb02g030040	Sobic.002G265600	2	65135756	65137201	-2.763	1.469e-04	AT1G05680.1	Uridine diphosphate glycosyltransferase 74E2		qChl1-2
Sb02g031170	Sobic.002G278800	2	66150822	66153115	-6.72	6.905e-12	AT1G14220.1	Ribonuclease T2 family protein		qChl1-2
Sb02g031220	Sobic.002G279500	2	66205714	66210434	-2.628	4.600e-04	AT2G20990.1	synaptotagmin A		qChl1-2
Sb02g031650	Sobic.002G284000	2	66566367	66567647	-2.44	9.725e-04	AT5G11880.1	Pyridoxal-dependent decarboxylase family protein		qChl1-2
Sb02g032080	Sobic.002G288900	2	66864635	66867103	7.632	2.284e-17
Sb02g032085	Sobic.002G289000	2	66869176	66873112	8.045	8.113e-07	AT1G27090.1	glycine-rich protein
Sb02g034050	Sobic.002G310800	2	68568768	68571587	4.175	9.438e-08	AT3G46710.1	NB-ARC domain-containing disease resistance protein
Sb02g034930	Sobic.002G321100	2	69422282	69426508	9.084	2.689e-10	AT3G14470.1	NB-ARC domain-containing disease resistance protein
Sb02g034940	Sobic.002G321200	2	69428193	69431168	8.535	3.181e-08	AT3G14470.1	NB-ARC domain-containing disease resistance protein
Sb02g035090	Sobic.002G323400	2	69603608	69605122	-5.205	5.375e-05	AT5G24220.1	Lipase class 3-related protein
Sb02g035510	Sobic.002G328500	2	69931265	69935358	2.734	4.611e-04	AT4G23180.1	cysteine-rich RLK (RECEPTOR-like protein kinase) 10
Sb02g038800	Sobic.002G368900	2	72973061	72973534	-3.495	3.188e-05
Sb02g038810	Sobic.002G369000	2	72980812	72981372	-3.014	2.021e-05
Sb02g038850	Sobic.002G369500	2	73002661	73003731	7.071	3.635e-04	AT3G45070.1	P-loop containing nucleoside triphosphate hydrolases superfamily protein
Sb02g038860	Sobic.002G369600	2	73006656	73008120	6.817	7.585e-12	AT5G17050.1	UDP-glucosyl transferase 78D2
Sb02g039470	Sobic.002G377600	2	73575044	73578086	3.835	1.489e-06	AT2G26560.1	phospholipase A 2A
Sb02g039590	Sobic.002G379000	2	73653314	73655892	-8.451	2.155e-08	AT1G22450.1	cytochrome C oxidase 6B
Sb02g039600	Sobic.002G379100	2	73656555	73659352	-3.419	3.723e-06	AT1G22440.1	Zinc-binding alcohol dehydrogenase family protein
Sb02g040080	Sobic.002G384700	2	74154026	74156802	8.972	4.063e-25	AT5G39850.1	Ribosomal protein S4
Sb02g040220	Sobic.002G386000	2	74232192	74232797	-2.77	5.912e-05	AT3G19950.1	RING/U-box superfamily protein
Sb02g040490	Sobic.002G388800	2	74431524	74433522	-2.813	5.523e-05	AT2G46950.1	cytochrome P450, family 709, subfamily B, polypeptide 2
Sb02g040570	Sobic.002G390000	2	74498381	74499667	-4.23	6.614e-09	AT4G23690.1	Disease resistance-responsive (dirigent-like protein) family protein
Sb02g040910	Sobic.002G393800	2	74814252	74818316	-5.597	1.123e-08	AT3G07040.1	NB-ARC domain-containing disease resistance protein
Sb02g042120	Sobic.002G407300	2	75851842	75852940	-2.939	2.173e-04	AT4G03140.1	NAD(P)-binding Rossmann-fold superfamily protein
Sb02g042790	Sobic.002G416100	2	76526371	76527404	-2.244	9.661e-04	AT1G02700.1
Sb03g002260	Sobic.003G023700	3	2072680	2074652	3.346	7.868e-06	AT3G14920.1	Peptide-N4-(N-acetyl-beta-glucosaminyl)asparagine amidase A protein		qAD-3
Sb03g003410	Sobic.003G038000	3	3628336	3630262	-2.671	1.479e-04	AT1G06800.1	alpha/beta-Hydrolases superfamily protein	qPH-3a	qAD-3
Sb03g003530	Sobic.003G039400	3	3754238	3755133	-3.986	4.742e-09	AT5G12020.1	17.6 kDa class II heat shock protein	qPH-3a
Sb03g004360	Sobic.003G050100	3	4644773	4647974	-4.169	2.808e-04	AT1G05650.1	Pectin lyase-like superfamily protein	qPH-3a
Sb03g005070	Sobic.003G059100	3	5265722	5270993	-7.807	4.538e-06	AT2G15080.1	receptor like protein 19	qPH-3a
Sb03g005166	Sobic.003G060300	3	5398990	5404212	-7.751	2.646e-06	AT1G72280.1	endoplasmic reticulum oxidoreductins 1
Sb03g005180	Sobic.003G060400	3	5406756	5407976	-4.649	4.911e-06	AT5G28040.1	DNA-binding storekeeper protein-related transcriptional regulator
Sb03g005190	Sobic.003G060500	3	5416047	5420210	2.891	1.778e-04	AT5G20890.1	TCP-1/cpn60 chaperonin family protein
Sb03g005760	Sobic.003G067800	3	5829103	5830516	-4.482	6.287e-11	AT2G47710.1	Adenine nucleotide alpha hydrolases-like superfamily protein
Sb03g006550	Sobic.003G077600	3	6705594	6709965	-3.156	2.676e-04	AT5G58760.1	damaged DNA binding 2
Sb03g006765		3	7009497	7012497	-5.611	1.121e-07	AT1G67000.1	Protein kinase superfamily protein
Sb03g006880	Sobic.003G082000	3	7115806	7116543	-3.525	8.402e-07	AT1G53540.1	HSP20-like chaperones superfamily protein
Sb03g006890	Sobic.003G082100	3	7119595	7120274	-5.396	2.359e-13	AT5G59720.1	heat shock protein 18.2
Sb03g006900	Sobic.003G082200	3	7131624	7132458	-3.61	1.046e-07	AT1G53540.1	HSP20-like chaperones superfamily protein
Sb03g006920	Sobic.003G082500	3	7152230	7152682	-5.105	1.690e-09	AT1G07400.1	HSP20-like chaperones superfamily protein
Sb03g007230	Sobic.003G085900	3	7498688	7505509	2.663	3.495e-04	AT1G68560.1	alpha-xylosidase 1
Sb03g008110	Sobic.003G096500	3	8601102	8603336	7.03	4.658e-04	AT1G66920.2	Protein kinase superfamily protein
Sb03g008180	Sobic.003G097100	3	8650526	8653987	2.587	2.114e-04	AT1G66930.1	Protein kinase superfamily protein
Sb03g008930	Sobic.003G106300	3	9711717	9712782	6.449	7.891e-08	AT1G20050.1	C-8,7 sterol isomerase
Sb03g008970	Sobic.003G106600	3	9730186	9735642	-10.983	9.382e-18	AT1G20050.1	C-8,7 sterol isomerase
Sb03g012350	Sobic.003G142800	3	14230982	14232115	5.019	3.759e-04	AT1G17020.1	senescence-related gene 1
Sb03g012360	Sobic.003G143000	3	14246425	14247482	3.602	3.241e-05	AT1G17020.1	senescence-related gene 1
Sb03g022990	Sobic.003G178500	3	45665771	45667482	4.359	1.314e-05	AT1G68530.1	3-ketoacyl-CoA synthase 6
Sb03g025650	Sobic.003G193000	3	51547392	51550241	4.511	1.162e-04	AT2G34930.1	disease resistance family protein / LRR family protein
Sb03g026790	Sobic.003G206400	3	53702525	53704303	9.273	6.078e-12	AT5G15140.1	Galactose mutarotase-like superfamily protein
Sb03g026960	Sobic.003G208700	3	54104607	54107787	9.503	5.731e-12	AT1G21240.1	wall associated kinase 3	qTW-3	qTW-3
Sb03g027670	Sobic.003G217900	3	55338058	55340327	-8.247	1.200e-07	AT5G03610.1	GDSL-like Lipase/Acylhydrolase superfamily protein	qTW-3	qTW-3
Sb03g028410	Sobic.003G226300	3	56276080	56279347	4.537	2.114e-09	AT2G38010.1	Neutral/alkaline non-lysosomal ceramidase	qTW-3	qTW-3
Sb03g028650	Sobic.003G228500	3	56639054	56641961	9.668	1.548e-13	AT3G14680.1	cytochrome P450, family 72, subfamily A, polypeptide 14	qTW-3	qTW-3
Sb03g029380	Sobic.003G236400	3	57509137	57509607	3.312	3.667e-04	AT3G18560.1
Sb03g031810	Sobic.003G264700	3	60162169	60164163	-3.935	5.373e-04	AT1G66840.1	Plant protein of unknown function (DUF827)
Sb03g033210	Sobic.003G280500	3	61571621	61574959	4.628	1.225e-06	AT1G56070.1	Ribosomal protein S5/Elongation factor G/III/V family protein
Sb03g037450	Sobic.003G328400	3	65388656	65390929	-4.182	8.505e-04	AT2G30140.1	UDP-Glycosyltransferase superfamily protein	qBY-3
Sb03g038930	Sobic.003G345600	3	66715091	66716800	2.443	4.343e-04	AT4G08330.1		qBY-3
Sb03g039360	Sobic.003G350700	3	67054051	67057207	-2.379	3.130e-04	AT3G12580.1	heat shock protein 70	qBY-3
Sb03g039410	Sobic.003G351400	3	67110483	67111533	7.524	2.242e-05			qBY-3
Sb03g040590	Sobic.003G364200	3	68188007	68189363	5.031	3.234e-11	AT5G24090.1	chitinase A	qBY-3	qChl1-3
Sb03g041620		3	69115316	69116197	-2.934	6.307e-05	AT4G15093.1	catalytic LigB subunit of aromatic ring-opening dioxygenase family	qBY-3	qChl1-3
Sb03g042400	Sobic.003G384900	3	69783791	69786170	-10.074	5.413e-14	AT3G09410.1	Pectinacetylesterase family protein	qBY-3	qChl1-3
Sb03g043090	Sobic.003G393400	3	70500666	70502669	-4.012	5.781e-05	AT5G50380.1	exocyst subunit exo70 family protein F1	qBY-3	qChl1-3
Sb03g043410	Sobic.003G397400	3	70754274	70754982	3.704	6.771e-04			qBY-3	qChl1-3
Sb03g043940	Sobic.003G403700	3	71194690	71197010	2.741	8.919e-05	AT4G05320.2	polyubiquitin 10	qBY-3	qChl1-3
Sb03g045210	Sobic.003G418500	3	72470612	72470935	4.969	1.383e-06	AT3G21460.1	Glutaredoxin family protein		qChl1-3
Sb03g045460	Sobic.003G421700	3	72724065	72725839	4.204	8.780e-08	AT3G57240.1	beta-1,3-glucanase 3
Sb03g046300	Sobic.003G431200	3	73427054	73427962	5.036	8.356e-08
Sb03g046337	Sobic.003G431600	3	73463003	73467009	10.281	5.921e-15
Sb03g046650	Sobic.003G435700	3	73750185	73751819	2.835	3.124e-04	AT5G45310.1
Sb03g046890	Sobic.003G438700	3	73909572	73910391	5.512	1.779e-05	AT1G04560.1	AWPM-19-like family protein
Sb03g046927	Sobic.003G439400	3	73954384	73955658	-6.942	8.075e-04
Sb03g047120	Sobic.003G441500	3	74060469	74061547	3.563	8.091e-05	AT3G19430.1	late embryogenesis abundant protein-related / LEA protein-related
Sb03g047510	Sobic.003G445700	3	74398782	74403294	-4.9	7.927e-06	AT5G57300.2	S-adenosyl-L-methionine-dependent methyltransferases superfamily protein
Sb04g000450		4	227960	231395	3.847	5.743e-04	AT4G01440.1	nodulin MtN21 /EamA-like transporter family protein
Sb04g000640	Sobic.004G005000	4	453946	454864	2.605	3.253e-04	AT5G47610.1	RING/U-box superfamily protein
Sb04g000690		4	495706	497775	-7.694	8.098e-06
Sb04g000950	Sobic.004G009000	4	791196	794096	6.943	2.173e-04	AT5G08110.1	nucleic acid binding;ATP-dependent helicases;ATP binding;helicases;ATP-dependent helicases
Sb04g000990	Sobic.004G009400	4	823457	825517	3.269	1.617e-06	AT5G60770.1	nitrate transporter 2.4
Sb04g001590	Sobic.004G016800	4	1340076	1346387	2.393	5.819e-04	AT4G35780.1	ACT-like protein tyrosine kinase family protein (GS)
Sb04g003840	Sobic.004G044800	4	3705397	3708579	-2.749	5.781e-05	AT1G72300.1	Leucine-rich receptor-like protein kinase family protein
Sb04g003850		4	3713038	3714298	9.291	6.287e-11	AT5G41220.1	glutathione S-transferase THETA 3
Sb04g003900	Sobic.004G045400	4	3750737	3752668	2.983	2.698e-05	AT3G10950.1	Zinc-binding ribosomal protein family protein		qTW-4
Sb04g006270	Sobic.004G076000	4	6234167	6235275	-4.397	4.572e-04	AT3G52960.1	Thioredoxin superfamily protein		qTW-4
Sb04g006480	Sobic.004G078600	4	6502868	6506871	-3.124	2.350e-05	AT3G45140.1	lipoxygenase 2
Sb04g006880		4	6917754	6925482	-2.997	5.902e-05	AT4G35160.1	O-methyltransferase family protein
Sb04g007580	Sobic.004G092600	4	7933966	7940405	3.779	4.658e-04	AT5G26180.1	S-adenosyl-L-methionine-dependent methyltransferases superfamily protein
Sb04g007600	Sobic.004G092800	4	7954331	7954882	-4.241	6.853e-09	AT5G12030.1	heat shock protein 17.6A
Sb04g008360	Sobic.004G102200	4	9508112	9511126	3.725	5.846e-07	AT4G18910.1	NOD26-like intrinsic protein 1;2
Sb04g008850	Sobic.004G108100	4	10445502	10462382	4.894	1.916e-10	AT1G53210.1	sodium/calcium exchanger family protein / calcium-binding EF hand family protein
Sb04g009600	Sobic.004G115500	4	12109948	12110367	-2.978	2.114e-04
Sb04g009860		4	12575180	12577647	3.696	5.760e-04
Sb04g009870	Sobic.004G118400	4	12578543	12580389	6.184	2.966e-07	AT1G07780.5	phosphoribosylanthranilate isomerase 1
Sb04g010720		4	14996463	14999445	6.987	2.173e-04
Sb04g011090	Sobic.004G128400	4	16256176	16257675	-2.937	1.670e-04	AT4G35160.1	O-methyltransferase family protein
Sb04g012541		4	20112326	20114102	-9.075	2.461e-10
Sb04g012640		4	20114871	20115487	-8.325	1.046e-07
Sb04g012680		4	20176393	20178024	-7.572	2.242e-05	AT1G19260.1	TTF-type zinc finger protein with HAT dimerisation domain
Sb04g013790	Sobic.004G134700	4	24574794	24596184	-3.812	1.046e-07	AT3G06760.1	Drought-responsive family protein
Sb04g019630	Sobic.004G147900	4	45865960	45866741	2.713	2.521e-04	AT5G39160.1	RmlC-like cupins superfamily protein
Sb04g020640	Sobic.004G155200	4	48494319	48494864	2.925	4.769e-05	AT3G48660.1	Protein of unknown function (DUF 3339)
Sb04g021540	Sobic.004G163700	4	50589774	50601467	-3.728	7.848e-04	AT5G03650.1	starch branching enzyme 2.2
Sb04g021650	Sobic.004G165100	4	50748843	50750394	3.321	4.557e-05	AT2G27550.1	centroradialis
Sb04g022100	Sobic.004G169600	4	51381542	51384280	-3.837	3.679e-04	AT5G53500.1	Transducin/WD40 repeat-like superfamily protein
Sb04g022245	Sobic.004G171300	4	51674597	51675385	-4.364	8.289e-05	AT1G72360.3	Integrase-type DNA-binding superfamily protein
Sb04g022360		4	51852564	51855678	-9.659	2.261e-12	AT2G41370.1	Ankyrin repeat family protein / BTB/POZ domain-containing protein
Sb04g022847		4	52503018	52504737	7.071	3.635e-04	AT1G19260.1	TTF-type zinc finger protein with HAT dimerisation domain
Sb04g022990		4	52634283	52635807	8.311	3.649e-08	AT4G21192.1	Cytochrome c oxidase biogenesis protein Cmc1-like
Sb04g023260		4	53010254	53015428	4.593	2.061e-08	AT3G66654.1	Cyclophilin-like peptidyl-prolyl cis-trans isomerase family protein
Sb04g023570	Sobic.004G187300	4	53259307	53260370	5.656	7.986e-12	AT1G02070.1
Sb04g026010	Sobic.004G214900	4	55808367	55812183	-7.17	1.699e-04	AT3G47570.1	Leucine-rich repeat protein kinase family protein
Sb04g026170	Sobic.004G216500	4	55945472	55949017	6.704	1.466e-09
Sb04g027330	Sobic.004G228900	4	57205051	57205829	-2.773	8.241e-05	AT5G51440.1	HSP20-like chaperones superfamily protein
Sb04g028145	Sobic.004G240600	4	58221035	58226141	10.077	9.395e-14	AT2G33840.1	Tyrosyl-tRNA synthetase, class Ib, bacterial/mitochondrial
Sb04g028960		4	59020420	59026278	-2.905	4.107e-05	AT3G57230.1	AGAMOUS-like 16
Sb04g030135	Sobic.004G263100	4	60159840	60160848	-6.442	5.842e-16	AT1G07400.1	HSP20-like chaperones superfamily protein
Sb04g031060	Sobic.004G273300	4	61057415	61060347	-4.129	1.123e-09	AT4G05320.4	polyubiquitin 10
Sb04g031392		4	61379610	61380726	-7.366	4.357e-05	AT1G09620.1	ATP binding;leucine-tRNA ligases;aminoacyl-tRNA ligases;nucleotide binding;ATP binding;aminoacyl-tRNA ligases
Sb04g031950	Sobic.004G283200	4	61838617	61839303	-2.853	4.637e-04	AT4G25470.1	C-repeat/DRE binding factor 2
Sb04g032650		4	62669645	62676565	2.714	9.570e-04	AT4G12520.1	Bifunctional inhibitor/lipid-transfer protein/seed storage 2S albumin superfamily protein
Sb04g034630	Sobic.004G314400	4	64473976	64475707	-2.647	6.023e-04	AT3G03270.2	Adenine nucleotide alpha hydrolases-like superfamily protein
Sb04g035130	Sobic.004G321000	4	64928045	64928995	-2.441	2.844e-04	AT1G54050.1	HSP20-like chaperones superfamily protein
Sb04g035440	Sobic.004G324300	4	65276969	65279111	-11.23	1.634e-18
Sb04g035465	Sobic.004G324800	4	65380549	65382186	-7.665	1.737e-18
Sb04g035800	Sobic.004G328900	4	65668258	65669070	4.517	3.122e-07	AT1G64980.1	Nucleotide-diphospho-sugar transferases superfamily protein
Sb04g036150	Sobic.004G332800	4	65901800	65904276	8.133	4.414e-13	AT1G80570.2	RNI-like superfamily protein
Sb04g036340	Sobic.006G147400	4	66126685	66127581	-7.366	6.633e-05	AT4G28530.1	NAC domain containing protein 74
Sb04g036850	Sobic.004G341000	4	66630337	66632813	-2.955	6.128e-05	AT2G02360.1	phloem protein 2-B10
Sb05g001140		5	1181599	1184356	8.742	1.385e-09
Sb05g001525	Sobic.005G017800	5	1601126	1601482	3.549	1.636e-04	AT2G29420.1	glutathione S-transferase tau 7
Sb05g001560	Sobic.005G018300	5	1637857	1640498	6.851	6.072e-04	AT3G04080.1	apyrase 1
Sb05g003170	Sobic.005G038100	5	3549122	3550355	6.155	2.253e-06	AT1G08280.1	Glycosyltransferase family 29 (sialyltransferase) family protein
Sb05g003583	Sobic.005G043400	5	4169819	4185950	5.469	4.294e-07	AT1G75660.1	5\'-3\' exoribonuclease 3
Sb05g003830	Sobic.005G046300	5	4440604	4443126	2.669	2.477e-04	AT3G14470.1	NB-ARC domain-containing disease resistance protein
Sb05g003920	Sobic.005G047700	5	4566438	4569779	-6.317	9.719e-08	AT3G07040.1	NB-ARC domain-containing disease resistance protein
Sb05g003930	Sobic.005G047800	5	4617442	4620608	-5.239	1.357e-04	AT3G07040.1	NB-ARC domain-containing disease resistance protein
Sb05g004040	Sobic.005G049600	5	4765604	4770645	-3.716	6.486e-08	AT1G21230.1	wall associated kinase 5
Sb05g004560	Sobic.005G055900	5	5763235	5766352	8.69	6.532e-09	AT3G47570.1	Leucine-rich repeat protein kinase family protein
Sb05g004663		5	6036851	6040262	-6.99	2.808e-04	AT4G31480.2	Coatomer, beta subunit
Sb05g004900	Sobic.005G060200	5	6322371	6326131	7.624	8.343e-13	AT1G12740.1	cytochrome P450, family 87, subfamily A, polypeptide 2
Sb05g004910	Sobic.005G060300	5	6331912	6332725	3.132	1.244e-04
Sb05g005560	Sobic.005G066000	5	7612785	7613621	2.385	3.635e-04
Sb05g005630		5	7709985	7710797	3.416	1.741e-07
Sb05g005650	Sobic.005G066600	5	7736949	7737755	-6.218	8.609e-07
Sb05g005910	Sobic.005G071700	5	8653816	8657327	7.639	8.098e-06	AT3G07040.1	NB-ARC domain-containing disease resistance protein
Sb05g006510		5	10579894	10581067	-4.429	2.074e-05
Sb05g007030	Sobic.005G086400	5	12111936	12112744	-5.489	6.649e-14	AT4G10250.1	HSP20-like chaperones superfamily protein
Sb05g007210	Sobic.005G088400	5	12755889	12758128	3.797	9.391e-05	AT4G36220.1	ferulic acid 5-hydroxylase 1
Sb05g008140		5	14705308	14707119	5.86	3.089e-06	AT3G07040.1	NB-ARC domain-containing disease resistance protein
Sb05g008240		5	15064587	15067644	4.692	5.909e-06	AT3G16030.1	lectin protein kinase family protein
Sb05g008250	Sobic.005G095000	5	15070563	15073983	8.045	1.554e-06	AT3G07040.1	NB-ARC domain-containing disease resistance protein
Sb05g008830	Sobic.005G101900	5	17752891	17754630	6.697	2.708e-19	AT4G35160.1	O-methyltransferase family protein
Sb05g008850	Sobic.005G102100	5	17836989	17839307	9.759	3.596e-12	AT5G13930.1	Chalcone and stilbene synthase family protein
Sb05g008910	Sobic.005G102300	5	17963178	17963969	6.181	4.094e-15	AT5G42510.1	Disease resistance-responsive (dirigent-like protein) family protein
Sb05g014050	Sobic.005G112600	5	29434063	29435480	-7.037	4.658e-04
Sb05g015800		5	34319797	34320515	-5.024	5.786e-04	AT1G13950.1	eukaryotic elongation factor 5A-1
Sb05g018443	Sobic.005G124200	5	44973065	44981952	3.737	1.429e-05	AT3G48770.1	DNA binding;ATP binding
Sb05g018970	Sobic.005G127800	5	46010491	46012607	7.844	4.538e-06	AT2G34930.1	disease resistance family protein / LRR family protein
Sb05g018980	Sobic.005G128000	5	46080948	46084370	-8.325	9.294e-08	AT1G50180.1	NB-ARC domain-containing disease resistance protein
Sb05g019035	Sobic.005G128800	5	46319815	46321485	-4.642	1.819e-05	AT3G16640.1	translationally controlled tumor protein
Sb05g020750	Sobic.005G142200	5	50920224	50920832	-7.037	3.635e-04	AT3G47680.1	DNA binding
Sb05g022050	Sobic.005G158000	5	53583245	53584816	-4.978	1.230e-06	AT3G26300.1	cytochrome P450, family 71, subfamily B, polypeptide 34
Sb05g022290		5	54004429	54010157	4.611	1.756e-06	AT4G02780.1	Terpenoid cyclases/Protein prenyltransferases superfamily protein
Sb05g022300		5	54010695	54011534	3.625	1.597e-04
Sb05g022480	Sobic.005G163800	5	54388238	54390184	2.524	8.490e-04	AT5G09360.1	laccase 14, NiR
Sb05g022670		5	54768863	54773304	-7.252	5.440e-05	AT2G04230.1	FBD, F-box and Leucine Rich Repeat domains containing protein
Sb05g023105	Sobic.005G170800	5	55528264	55529553	-7.083	1.347e-04	AT1G57790.1	F-box family protein
Sb05g023140	Sobic.005G171200	5	55582491	55584468	-7.329	1.347e-04	AT5G61520.1	Major facilitator superfamily protein
Sb05g023710	Sobic.005G177600	5	56447566	56448691	2.733	6.755e-05	AT5G24090.1	chitinase A
Sb05g023870	Sobic.005G179400	5	56689889	56691184	5.114	1.643e-04	AT3G56860.4	UBP1-associated protein 2A
Sb05g023873	Sobic.005G179500	5	56693200	56694384	5.004	5.731e-12	AT5G55150.1	Protein of unknown function (DUF295)
Sb05g024126	Sobic.005G182800	5	57066642	57069341	5.977	2.255e-10	AT3G46710.1	NB-ARC domain-containing disease resistance protein
Sb05g024565	Sobic.005G188200	5	57770174	57774435	-8.519	9.239e-09	AT5G20850.1	RAS associated with diabetes protein 51
Sb05g024570	Sobic.005G188300	5	57776392	57781640	3.866	5.440e-05	AT3G63390.1
Sb05g024880	Sobic.005G192100	5	58055848	58059255	-8.552	4.593e-09	AT3G46530.1	NB-ARC domain-containing disease resistance protein
Sb05g024890	Sobic.005G192200	5	58064101	58065633	2.774	4.961e-05	AT3G53160.1	UDP-glucosyl transferase 73C7
Sb05g024900	Sobic.005G192300	5	58076916	58080591	8.676	8.176e-09	AT1G50180.1	NB-ARC domain-containing disease resistance protein
Sb05g024940	Sobic.005G192600	5	58124482	58125223	9	4.988e-10	AT5G42510.1	Disease resistance-responsive (dirigent-like protein) family protein
Sb05g025450		5	58730571	58733380	5.286	3.330e-04	AT1G69550.1	disease resistance protein (TIR-NBS-LRR class)
Sb05g025820	Sobic.005G202500	5	59235613	59237729	-11.09	3.433e-18	AT2G29360.1	NAD(P)-binding Rossmann-fold superfamily protein
Sb05g025827	Sobic.005G202700	5	59257444	59265891	-3.036	7.210e-05	AT2G29360.1	NAD(P)-binding Rossmann-fold superfamily protein
Sb05g025990	Sobic.005G204900	5	59548254	59552059	9.021	2.255e-10	AT4G16070.1	Mono-/di-acylglycerol lipase, N-terminal;Lipase, class 3
Sb05g026040	Sobic.005G205300	5	59604328	59607841	-8.676	1.333e-08	AT3G47570.1	Leucine-rich repeat protein kinase family protein
Sb05g026380	Sobic.005G211000	5	60245693	60248061	-7.807	9.513e-07	AT4G09160.1	SEC14 cytosolic factor family protein / phosphoglyceride transfer family protein
Sb05g026490	Sobic.005G212700	5	60376700	60377964	-3.568	1.135e-05	AT1G10360.1	glutathione S-transferase TAU 18
Sb05g026670	Sobic.005G215500	5	60649811	60650782	3.5	4.585e-07
Sb05g026840	Sobic.005G217300	5	60810026	60812149	9.385	8.788e-11	AT5G45470.1	Protein of unknown function (DUF594)
Sb05g026890	Sobic.005G217900	5	60888499	60892885	5.612	9.406e-12	AT3G13510.1	Protein of Unknown Function (DUF239)
Sb05g026920	Sobic.005G218200	5	60938221	60940458	-3.025	9.350e-05	AT3G14470.1	NB-ARC domain-containing disease resistance protein
Sb05g027010	Sobic.005G219500	5	61102582	61104264	-4.052	5.217e-06	AT1G64940.1	cytochrome P450, family 87, subfamily A, polypeptide 6
Sb05g027300	Sobic.005G224000	5	61569054	61572701	6.868	3.668e-11	AT3G07040.1	NB-ARC domain-containing disease resistance protein
Sb05g027340	Sobic.005G224400	5	61614436	61616948	2.687	8.254e-04	AT4G35150.1	O-methyltransferase family protein
Sb05g027380	Sobic.005G224900	5	61657960	61659130	2.81	2.367e-04	AT5G24090.1	chitinase A
Sb05g027465	Sobic.005G226200	5	61831234	61832958	7.263	2.173e-04	AT5G04370.2	S-adenosyl-L-methionine-dependent methyltransferases superfamily protein
Sb05g027785	Sobic.005G230300	5	62195815	62197995	2.973	9.942e-06	AT2G37650.1	GRAS family transcription factor
Sb06g000380	Sobic.006G002100	6	367608	370391	-3.357	3.906e-06	AT5G64460.6	Phosphoglycerate mutase family protein
Sb06g000660	Sobic.006G005600	6	837983	840716	-6.426	3.143e-18	AT5G52640.1	heat shock protein 90.1
Sb06g000780	Sobic.006G007100	6	1032249	1033821	4.692	3.261e-06	AT3G49340.1	Cysteine proteinases superfamily protein
Sb06g000810	Sobic.006G007800	6	1133345	1134530	3.612	8.299e-07
Sb06g001260	Sobic.006G012800	6	1822194	1826565	4.257	6.286e-05	AT3G51840.1	acyl-CoA oxidase 4
Sb06g001645	Sobic.006G017400	6	2703592	2706678	-7.911	3.143e-06	AT5G51630.1	Disease resistance protein (TIR-NBS-LRR class) family
Sb06g001690	Sobic.006G018100	6	2974644	2975922	6.094	5.237e-16	AT3G05950.1	RmlC-like cupins superfamily protein
Sb06g001780	Sobic.006G019100	6	3245670	3250402	5.204	2.524e-09	AT1G32010.1	myosin heavy chain-related
Sb06g001820		6	3323070	3325006	4.953	7.241e-04	AT3G62870.1	Ribosomal protein L7Ae/L30e/S12e/Gadd45 family protein
Sb06g005420		6	13588101	13592637	6.943	3.635e-04
Sb06g014250	Sobic.006G054200	6	39313831	39320550	4.936	2.624e-06	AT3G60160.1	multidrug resistance-associated protein 9		qPH-6
Sb06g014400	Sobic.006G055600	6	39867816	39870700	-4.419	3.316e-09	AT3G12580.1	heat shock protein 70		qPH-6
Sb06g014450	Sobic.006G056300	6	39970615	39972162	3.695	3.446e-06	AT5G44410.1	FAD-binding Berberine family protein		qPH-6
Sb06g014550	Sobic.006G057300	6	40216040	40217587	3.344	7.859e-06	AT1G17020.1	senescence-related gene 1		qPH-6
Sb06g015520	Sobic.006G068400	6	43082617	43090131	8.328	1.046e-07	AT1G17450.2	B-block binding subunit of TFIIIC		qPH-6
Sb06g016020	Sobic.006G072600	6	44422691	44423419	2.668	4.826e-04				qPH-6
Sb06g016043		6	44460095	44461560	7.298	5.440e-05	AT2G03070.1	mediator subunit 8		qPH-6
Sb06g016160	Sobic.006G074200	6	44576681	44577477	2.547	3.772e-04	AT5G05960.1	Bifunctional inhibitor/lipid-transfer protein/seed storage 2S albumin superfamily protein		qPH-6
Sb06g016570	Sobic.006G078900	6	45400235	45401537	10.547	3.949e-17	AT3G45600.1	tetraspanin3		qPH-6
Sb06g017410	Sobic.006G088400	6	46672668	46674820	7.745	1.554e-06	AT3G18150.1	RNI-like superfamily protein
Sb06g017430		6	46699633	46702549	7.298	1.699e-04	AT1G78750.1	F-box/RNI-like superfamily protein
Sb06g017850	Sobic.006G093500	6	47260226	47261197	-6.161	1.089e-14	AT4G10250.1	HSP20-like chaperones superfamily protein
Sb06g018490	Sobic.006G101200	6	48086361	48088075	12.356	1.367e-22	AT1G22360.1	UDP-glucosyl transferase 85A2
Sb06g018620	Sobic.006G102700	6	48220383	48221417	9.172	3.488e-10	AT1G34580.1	Major facilitator superfamily protein
Sb06g018780	Sobic.006G104700	6	48365344	48367105	-4.67	6.990e-05	AT5G15140.1	Galactose mutarotase-like superfamily protein
Sb06g023890	Sobic.006G162100	6	52932899	52933655	2.664	5.516e-04	AT1G80160.1	Lactoylglutathione lyase / glyoxalase I family protein
Sb06g025710	Sobic.006G182800	6	54747056	54748052	-2.548	5.749e-04	AT5G62020.1	heat shock transcription factor B2A
Sb06g028010		6	56855919	56858679	7.071	2.808e-04	AT1G78990.1	HXXXD-type acyl-transferase family protein
Sb06g028760	Sobic.006G217900	6	57496434	57500547	3.027	1.731e-05	AT5G46330.1	Leucine-rich receptor-like protein kinase family protein
Sb06g029625		6	58210114	58210251	6.305	2.793e-12
Sb06g030490	Sobic.006G238000	6	58887559	58888610	-3.582	1.078e-06	AT2G10940.2	Bifunctional inhibitor/lipid-transfer protein/seed storage 2S albumin superfamily protein
Sb06g031805	Sobic.006G254200	6	60123693	60126542	-7.037	2.808e-04	AT5G27660.1	Trypsin family protein with PDZ domain
Sb06g031920	Sobic.006G255500	6	60228709	60231421	2.595	8.956e-04	AT1G55120.1	beta-fructofuranosidase 5
Sb06g032280	Sobic.006G259800	6	60477768	60478615	-5.171	2.034e-04	AT3G26744.2	basic helix-loop-helix (bHLH) DNA-binding superfamily protein
Sb06g032450	Sobic.006G261500	6	60576783	60579672	3.23	1.545e-06	AT2G43020.1	polyamine oxidase 2
Sb06g033940	Sobic.006G278600	6	61845617	61846654	5.896	9.691e-07	AT4G36090.3	oxidoreductase, 2OG-Fe(II) oxygenase family protein
Sb07g000490	Sobic.007G003200	7	301901	303986	-2.553	4.703e-04	AT4G20820.1	FAD-binding Berberine family protein
Sb07g000540	Sobic.007G003800	7	376128	376832	-3.419	5.440e-05	AT2G39020.1	Acyl-CoA N-acyltransferases (NAT) superfamily protein
Sb07g000550	Sobic.007G003900	7	380629	382686	11.772	3.561e-20	AT3G48280.1	cytochrome P450, family 71, subfamily A, polypeptide 25
Sb07g002190	Sobic.007G025000	7	2336570	2338778	-7.506	1.499e-05	AT2G01680.1	Ankyrin repeat family protein
Sb07g003040	Sobic.007G035500	7	3308737	3310296	-3.344	2.610e-06	AT2G20340.1	Pyridoxal phosphate (PLP)-dependent transferases superfamily protein
Sb07g004700	Sobic.007G058900	7	6165600	6170242	3.867	6.828e-05	AT5G13930.1	Chalcone and stilbene synthase family protein
Sb07g005100	Sobic.007G064500	7	6857815	6861707	-4.808	2.436e-09	AT1G59740.1	Major facilitator superfamily protein (NRT1/PTR)
Sb07g005230	Sobic.007G065800	7	7100480	7101314	4.66	2.954e-06	AT5G39110.1	RmlC-like cupins superfamily protein
Sb07g005780	Sobic.007G073100	7	8141742	8146379	3.902	8.785e-08	AT5G13700.1	polyamine oxidase 1
Sb07g006100	Sobic.007G076100	7	8769649	8773498	-4.006	1.935e-05	AT4G24510.1	HXXXD-type acyl-transferase family protein
Sb07g006600	Sobic.007G082000	7	9660679	9662897	7.071	1.699e-04	AT5G19000.1	BTB-POZ and MATH domain 1
Sb07g006840	Sobic.007G083200	7	9978743	9982822	7.494	2.798e-05
Sb07g007710	Sobic.007G088500	7	12261667	12265027	6.184	7.891e-08	AT2G25010.1	Aminotransferase-like, plant mobile domain family protein
Sb07g008850		7	14918391	14919766	6.752	4.658e-04	AT5G47520.1	RAB GTPase homolog A5A
Sb07g019120		7	48839991	48841382	7.333	8.354e-05	AT3G22220.2	hAT transposon superfamily
Sb07g020430	Sobic.007G128100	7	53124431	53127123	4.866	2.223e-07
Sb07g021940		7	56219220	56221605	2.996	1.627e-05	AT1G73080.1	PEP1 receptor 1	qBY-7
Sb07g022320	Sobic.007G149000	7	56757993	56759585	5.982	6.565e-07	AT5G07990.1	Cytochrome P450 superfamily protein	qBY-7
Sb07g023140	Sobic.007G157800	7	57977647	57978651	5.213	1.080e-07	AT1G47480.1	Gibberellin receptor GID1L2	qBY-7
Sb07g023220	Sobic.007G158700	7	58087984	58094032	-3.462	3.976e-06	AT2G26560.1	phospholipase A 2A	qBY-7
Sb07g023260	Sobic.007G159100	7	58157388	58158151	-8.646	2.155e-08	AT4G30430.1	tetraspanin9	qBY-7
Sb07g023750	Sobic.007G164200	7	58708629	58711852	11.18	1.288e-18			qBY-7
Sb07g023770	Sobic.007G164300	7	58722654	58723477	11.151	8.675e-19	AT4G34870.1	rotamase cyclophilin 5	qBY-7
Sb07g024200	Sobic.007G169500	7	59189842	59193959	-7.596	4.492e-22	AT1G08360.1	Ribosomal protein L1p/L10e family	qBY-7
Sb07g026735		7	61850599	61859978	-5.099	1.665e-04	AT5G19000.1	BTB-POZ and MATH domain 1	qBY-7
Sb07g026825		7	61987674	61990244	-4.463	5.373e-04	AT1G51560.1	Pyridoxamine 5\'-phosphate oxidase family protein	qBY-7
Sb07g027140	Sobic.007G204100	7	62288622	62289335	-3.038	4.196e-04
Sb07g028320	Sobic.007G216800	7	63318513	63321359	3.735	1.935e-05
Sb07g028370		7	63362530	63363021	-3.559	7.026e-05	AT4G27670.1	heat shock protein 21
Sb07g029150	Sobic.007G226600	7	64202924	64204263	-3.593	1.719e-05	AT4G40060.1	homeobox protein 16
Sb08g000730	Sobic.008G007000	8	636814	639724	5.286	3.716e-05	AT5G37055.1	HIT-type Zinc finger family protein
Sb08g001320	Sobic.008G015000	8	1307395	1309038	3.023	5.610e-05	AT3G56630.1	cytochrome P450, family 94, subfamily D, polypeptide 2
Sb08g001770		8	1751290	1752269	2.762	2.219e-04
Sb08g002210	Sobic.008G025300	8	2325578	2326300	7.189	1.699e-04	AT2G38640.1	Protein of unknown function (DUF567)	qBY-8
Sb08g002590	Sobic.008G029400	8	2673615	2675815	-2.692	8.974e-05	AT2G40740.1	WRKY DNA-binding protein 55	qBY-8
Sb08g003156		8	3465443	3467111	5.293	5.415e-09			qBY-8
Sb08g003850	Sobic.008G044900	8	4444512	4446397	7.366	1.499e-05	AT1G43770.2	RING/FYVE/PHD zinc finger superfamily protein	qBY-8
Sb08g004070	Sobic.008G047900	8	4737692	4739515	4.768	2.897e-07	AT1G76770.1	HSP20-like chaperones superfamily protein
Sb08g004920		8	6157839	6158613	7.892	1.119e-06
Sb08g005620	Sobic.008G067700	8	7779740	7783341	7.431	3.506e-05	AT5G35450.1	Disease resistance protein (CC-NBS-LRR class) family
Sb08g005630	Sobic.008G067800	8	7791649	7795012	8.564	1.946e-08	AT3G46530.1	NB-ARC domain-containing disease resistance protein
Sb08g006680	Sobic.008G074300	8	10717608	10719976	3.462	6.307e-05	AT2G02380.1	glutathione S-transferase (class zeta) 2
Sb08g007340	Sobic.008G079500	8	12679424	12680402	-7.438	3.506e-05	AT3G62760.1	Glutathione S-transferase family protein
Sb08g015850	Sobic.008G105200	8	42032993	42034914	-7.86	3.143e-06	AT3G18640.1	Zinc finger C-x8-C-x5-C-x3-H type family protein
Sb08g015916	Sobic.008G105300	8	42042595	42047929	-4.302	5.217e-06	AT5G27660.1	Trypsin family protein with PDZ domain
Sb08g016370	Sobic.008G109400	8	43447740	43449505	8.858	1.139e-24	AT4G10500.1	2-oxoglutarate (2OG) and Fe(II)-dependent oxygenase superfamily protein
Sb08g016610	Sobic.008G112100	8	44526150	44532575	4.494	4.740e-06	AT3G57650.1	lysophosphatidyl acyltransferase 2
Sb08g017420		8	46502293	46504721	-7.127	1.699e-04
Sb08g017540	Sobic.008G122800	8	47208636	47210244	7.341	9.174e-11	AT5G36110.1	cytochrome P450, family 716, subfamily A, polypeptide 1	qGY-8	qMC1-8
Sb08g018980	Sobic.008G138900	8	49442002	49448429	7.305	1.535e-13	AT3G07040.1	NB-ARC domain-containing disease resistance protein	qGY-8	qMC1-8
Sb08g019670	Sobic.008G146700	8	50600146	50601817	3.858	7.891e-08	AT3G57260.1	beta-1,3-glucanase 2	qGY-8	qMC1-8
Sb08g022420	Sobic.008G182600	8	54374408	54375215	2.814	3.502e-05	AT4G11650.1	osmotin 34	qGY-8	qMC1-8
Sb09g000620		9	402970	404852	7.226	1.058e-04	AT5G38340.1	Disease resistance protein (TIR-NBS-LRR class) family
Sb09g000630		9	409066	410521	7.844	2.206e-06	AT4G23310.1	cysteine-rich RLK (RECEPTOR-like protein kinase) 23
Sb09g001010	Sobic.009G009400	9	900532	900753	-8.776	2.917e-20	AT2G38870.1	Serine protease inhibitor, potato inhibitor I-type family protein
Sb09g001040		9	928438	929340	5.128	5.109e-12	AT2G38870.1	Serine protease inhibitor, potato inhibitor I-type family protein
Sb09g001050	Sobic.009G009700	9	934058	934258	6.641	6.571e-16	AT2G38870.1	Serine protease inhibitor, potato inhibitor I-type family protein
Sb09g001200	Sobic.009G012000	9	1057928	1063524	-3.335	4.287e-06
Sb09g001310	Sobic.009G013400	9	1179313	1182347	2.754	5.775e-04	AT2G28900.1	outer plastid envelope protein 16-1
Sb09g001940	Sobic.009G022500	9	1983250	1985382	-2.769	2.264e-04	AT2G39350.1	ABC-2 type transporter family protein
Sb09g002310	Sobic.009G027700	9	2478903	2482013	-5.024	7.241e-04
Sb09g002985		9	3253378	3253661	7.844	1.326e-06
Sb09g003980		9	4450373	4453870	-7.037	1.699e-04
Sb09g004210	Sobic.009G049500	9	4964878	4974438	-7.634	1.499e-05	AT3G16830.1	TOPLESS-related 2
Sb09g004850	Sobic.009G057400	9	5919626	5921116	-3.452	1.379e-04	AT4G37830.1	cytochrome c oxidase-related
Sb09g005270		9	6771485	6775784	2.672	3.881e-05	AT1G80160.1	Lactoylglutathione lyase / glyoxalase I family protein
Sb09g005690	Sobic.009G068700	9	7578784	7589494	-3.582	7.132e-06	AT1G25350.1	glutamine-tRNA ligase, putative / glutaminyl-tRNA synthetase, putative / GlnRS, putative
Sb09g005975	Sobic.009G071000	9	8436567	8436956	8.49	2.155e-08	AT4G25150.1	HAD superfamily, subfamily IIIB acid phosphatase
Sb09g006360	Sobic.009G075500	9	9847562	9857975	6.971	2.911e-10	AT4G18960.1	K-box region and MADS-box transcription factor family protein
Sb09g016160		9	40558478	40564228	7.915	4.932e-07	AT5G28780.1	PIF1 helicase
Sb09g018750	Sobic.009G119400	9	47019339	47022610	3.255	4.497e-04	AT4G16260.1	Glycosyl hydrolase superfamily protein
Sb09g019880	Sobic.009G132400	9	48871032	48876455	7.333	4.357e-05	AT5G51600.1	Microtubule associated protein (MAP65/ASE1) family protein	qAD-9, qMC2-9	qAD-9, qPH-9
Sb09g020980	Sobic.009G144800	9	50414518	50415897	9.791	8.265e-13	AT5G06730.1	Peroxidase superfamily protein	qAD-9, qMC2-9	qAD-9, qPH-9, qGY-9
Sb09g021000	Sobic.009G144900	9	50425845	50427628	3.753	4.209e-07	AT5G06730.1	Peroxidase superfamily protein	qAD-9, qMC2-9	qAD-9, qPH-9, qGY-9
Sb09g021720	Sobic.009G153700	9	51194456	51198230	-2.887	5.759e-05	AT1G08460.1	histone deacetylase 8	qAD-9, qMC2-9	qAD-9, qPH-9, qGY-9
Sb09g022390	Sobic.009G161300	9	52044973	52045370	8.362	1.709e-08	AT5G59850.1	Ribosomal protein S8 family protein	qAD-9, qMC2-9	qGY-9
Sb09g022400	Sobic.009G161700	9	52083991	52084714	-4.8	2.911e-10	AT4G21105.1	cytochrome-c oxidases;electron carriers	qAD-9, qMC2-9	qGY-9
Sb09g022580	Sobic.009G163900	9	52235414	52238715	-2.693	8.847e-05	AT3G12580.1	heat shock protein 70	qAD-9, qMC2-9	qGY-9
Sb09g025840	Sobic.009G200900	9	55253011	55254809	-3.058	2.110e-05	AT4G32480.1	Protein of unknown function (DUF506)	qAD-9, qMC2-9	qGY-9
Sb09g025900	Sobic.009G201500	9	55284480	55288057	-3.254	8.132e-07	AT1G74310.1	heat shock protein 101		qGY-9
Sb09g026440	Sobic.009G208000	9	55716410	55718552	-2.639	5.169e-04	AT5G45710.1	winged-helix DNA-binding transcription factor family protein		qGY-9
Sb09g027380	Sobic.009G219100	9	56449825	56457574	-3.153	4.196e-04	AT1G68830.1	Serine, Threonine protein kinase, STT7 homolog STN7
Sb09g027470		9	56561299	56563200	5.286	6.296e-05	AT5G45060.1	Disease resistance protein (TIR-NBS-LRR class) family
Sb09g028960	Sobic.009G237200	9	57721281	57723990	4.341	4.111e-09	AT3G49010.1	Robosomal protein L13
Sb09g029640	Sobic.009G245400	9	58275799	58283150	-4.873	2.954e-06	AT5G05490.2	Rad21/Rec8-like family protein
Sb09g030390	Sobic.009G253300	9	58924518	58925737	2.925	4.508e-05	AT5G47390.1	myb-like transcription factor family protein
Sb09g030670	Sobic.009G256900	9	59304663	59310433	8.5	9.102e-18
Sb10g001550	Sobic.010G015800	10	1247899	1250677	3.068	1.213e-04	AT3G63530.2	RING/U-box superfamily protein
Sb10g002210	Sobic.010G023600	10	1883334	1885793	6.898	6.072e-04	AT3G54780.1	Zinc finger (C3HC4-type RING finger) family protein
Sb10g002280	Sobic.010G024300	10	1972627	1977053	-8.519	2.816e-08
Sb10g002880	Sobic.010G031900	10	2528680	2529611	-5.485	3.045e-14	AT5G25940.1	early nodulin-related
Sb10g003700	Sobic.010G041900	10	3202024	3203677	5.781	2.488e-09	AT3G50980.1	dehydrin xero 1
Sb10g004050	Sobic.010G046500	10	3588435	3590526	2.758	5.523e-05
Sb10g006300	Sobic.010G072100	10	5745022	5747508	3.069	4.231e-05	AT1G72680.1	cinnamyl-alcohol dehydrogenase
Sb10g006350	Sobic.010G072700	10	5832871	5835669	-3.278	1.631e-06	AT3G14200.1	Chaperone DnaJ-domain superfamily protein		qChl3-10a
Sb10g006550	Sobic.010G074800	10	6000267	6000617	3.934	1.255e-04				qChl3-10a
Sb10g006625	Sobic.010G076500	10	6198884	6201043	-8.486	3.181e-08				qChl3-10a
Sb10g007010	Sobic.010G080900	10	6821181	6824989	3.855	1.521e-07	AT5G14040.1	phosphate transporter 3;1	qGY-10a, qChl1-10a	qChl3-10a
Sb10g007320	Sobic.010G084600	10	7130453	7131702	-4.721	5.867e-11	AT1G76690.1	12-oxophytodienoate reductase 2	qGY-10a, qChl1-10a
Sb10g007610	Sobic.010G087900	10	7434249	7435606	3.102	6.520e-06	AT4G00430.1	plasma membrane intrinsic protein 1;4	qGY-10a, qChl1-10a
Sb10g007670	Sobic.010G088500	10	7475847	7476916	-5.336	9.123e-05	AT4G08950.1	Phosphate-responsive 1 family protein	qGY-10a, qChl1-10a
Sb10g008130	Sobic.010G092900	10	8170417	8172999	-4.027	2.790e-05	AT5G15250.1	FTSH protease 6	qGY-10a, qChl1-10a
Sb10g008213	Sobic.010G094300	10	8299870	8300836	7.82	1.119e-06			qGY-10a, qChl1-10a
Sb10g008220	Sobic.010G094400	10	8330795	8331640	7.712	2.958e-13	AT5G15290.1	Uncharacterised protein family (UPF0497)	qChl1-10a
Sb10g009090	Sobic.010G104300	10	9719655	9720101	-2.421	4.432e-04	AT5G37670.1	HSP20-like chaperones superfamily protein	qChl1-10a
Sb10g009820		10	11793194	11797879	7.693	9.942e-06			qChl1-10a
Sb10g010060		10	12306678	12308956	-10.359	5.077e-15	AT2G03590.1	ureide permease 1
Sb10g010350	Sobic.010G117100	10	12759392	12759823	-6.727	6.937e-09	AT1G09310.1	Protein of unknown function, DUF538	qChl1-10b
Sb10g010900		10	14710589	14712603	7.651	8.213e-12	AT3G07870.1	F-box and associated interaction domains-containing protein	qChl1-10b
Sb10g012970	Sobic.010G134700	10	19765349	19768827	-3.138	2.206e-06	AT5G48570.1	FKBP-type peptidyl-prolyl cis-trans isomerase family protein
Sb10g019360	Sobic.010G146100	10	41279125	41280840	-7.342	2.670e-19	AT3G16240.1	delta tonoplast integral protein
Sb10g019380	Sobic.010G146200	10	41326555	41327324	8.003	4.228e-07	AT4G16780.1	homeobox protein 2
Sb10g019720	Sobic.010G147600	10	42169611	42173726	8.594	4.933e-22	AT4G11220.1	VIRB2-interacting protein 2
Sb10g021250	Sobic.010G159700	10	46877190	46878737	10.068	1.367e-22	AT4G18550.1	alpha/beta-Hydrolases superfamily protein
Sb10g021570	Sobic.010G161000	10	47512037	47513585	8.003	5.450e-08	AT4G18700.1	CBL-interacting protein kinase 12
Sb10g021935	Sobic.010G165700	10	48802361	48804238	7.333	6.633e-05	AT1G52950.1	Nucleic acid-binding, OB-fold-like protein
Sb10g021940	Sobic.010G166000	10	48863315	48866917	8.49	7.181e-08	AT1G73840.1	hydroxyproline-rich glycoprotein family protein
Sb10g022340	Sobic.010G170600	10	49929672	49931250	-2.927	9.545e-05	AT3G51910.1	heat shock transcription factor A7A		qChl3-10b
Sb10g023060	Sobic.010G179000	10	51431786	51433347	-8.87	7.411e-11	AT4G15550.1	indole-3-acetate beta-D-glucosyltransferase		qChl3-10b
Sb10g023110	Sobic.010G179400	10	51471961	51473822	-10.083	6.784e-22	AT1G01420.1	UDP-glucosyl transferase 72B3		qChl3-10b
Sb10g024220	Sobic.010G192700	10	53190460	53192373	3.137	4.064e-05				qChl3-10b
Sb10g024260	Sobic.010G193000	10	53217671	53218642	6.631	3.007e-08	AT2G18680.1			qChl3-10b
Sb10g024280	Sobic.010G193200	10	53231712	53232638	8.716	1.127e-09
Sb10g025286		10	54538854	54542350	7.693	6.721e-06	AT3G25510.1	disease resistance protein (TIR-NBS-LRR class), putative		qGY-10b
Sb10g025830	Sobic.010G211600	10	55158597	55160585	2.743	3.737e-04	AT5G13210.1	Uncharacterised conserved protein UCP015417, vWA		qGY-10b
Sb10g026890		10	56300586	56301581	7.151	1.058e-04	AT2G27110.2	FAR1-related sequence 3		qGY-10b
Sb10g027640	Sobic.010G234400	10	57450269	57451960	7.557	4.255e-15	AT4G35160.1	O-methyltransferase family protein
Sb10g028070	Sobic.010G240400	10	57970633	57971473	2.751	4.196e-04	AT4G30380.1	Barwin-related endoglucanase
Sb10g028440		10	58266199	58267197	-4.368	1.186e-08	AT5G10530.1	Concanavalin A-like lectin protein kinase family protein
Sb10g028700		10	58563639	58568306	4.97	2.238e-11	AT4G29890.1	choline monooxygenase, putative (CMO-like)
Sb10g030175		10	59885103	59890749	-3.658	2.096e-04	AT2G17990.1
Sb10g030710	Sobic.010G272700	10	60343678	60344799	3.922	2.015e-05	AT5G50380.1	exocyst subunit exo70 family protein F1
Sb0010s009900	Sobic.K022200	super_10	2199587	2200449	7.807	5.450e-19	AT5G54160.1	O-methyltransferase 1
Sb0125s002020	Sobic.K010200	super_125	18271	18900	6.7	8.075e-04	AT4G34750.1	SAUR-like auxin-responsive protein family
Sb1306s002010	Sobic.K012700	super_1306	1007	2565	7.166	4.393e-19	AT4G18550.1	alpha/beta-Hydrolases superfamily protein
Sb0067s002240	Sobic.K041200	super_67	71506	73552	-9.052	1.916e-10	AT3G52600.1	cell wall invertase 2
