# Supplementary material for: Validation of QTL mapping and transcriptome profiling for identification of candidate genes associated with nitrogen stress tolerance in sorghum
Source: BMC Plant Biol. 2017 Jul 11;17:123. doi: 10.1186/s12870-017-1064-9 (PMC5505042; doi:10.1186/s12870-017-1064-9)
Supplement: Supplementary file 4 — The list of differentially expressed gene transcripts identified between RIL bulks with high and low NUE using RNA-seq. (XLS 65 kb) [file 12870_2017_1064_MOESM4_ESM.xls]

## Sheet: Additional file 4
Additional file 4: The list of differentially expressed genes identified between RIL bulks with high vs low NUE using RNA-seq.
LogFC=log2 (low NUE RIL bulk / high NUE RIL bulk); positive values of logFC indicates the gene transcript had higher expression in low NUE RIL bulk
Gene id (v1.4)	Gene id (v2.1)	Chr	Physical position Start (bp)	Physical position End (bp)	logFC	FDR	Best TAIR10 hit	Annotation	11, 12, combined Low N QTLs	11, 12, combined Normal N QTLs
Sb01g003260	Sobic.001G034900	1	2629618	2630509	1.648	7.074e-05	AT5G59880.1	actin depolymerizing factor 3	qTGW-1
Sb01g015860	Sobic.001G182300	1	15453129	15454881	5.648	2.987e-04	AT5G55050.1	GDSL-like Lipase/Acylhydrolase superfamily protein	qGS-1
Sb01g016460	Sobic.001G187400	1	16525821	16527609	4.606	6.717e-19	AT2G22330.1	cytochrome P450, family 79, subfamily B, polypeptide 3
Sb01g023330	Sobic.001G259700	1	31441729	31442579	1.516	2.229e-04	AT3G43440.1	jasmonate-zim-domain protein 11
Sb01g023431	Sobic.001G259900	1	31481873	31482274	2.076	1.189e-04	AT3G43440.1	jasmonate-zim-domain protein 11
Sb01g025840	Sobic.001G264700	1	42544902	42545474	1.475	9.513e-04	AT2G16600.1	rotamase CYP 3	qMC2-1
Sb01g027300	Sobic.001G276700	1	46886828	46889856	-8.294	3.857e-20	AT2G02040.1	peptide transporter 2 (NRT1/PTR)	qMC2-1
Sb01g028880	Sobic.001G295700	1	50338344	50340141	1.767	9.051e-05	AT4G16820.1	alpha/beta-Hydrolases superfamily protein	qMC2-1
Sb01g030560	Sobic.001G314300	1	53044163	53048233	1.54	9.513e-04	AT5G24530.1	2-oxoglutarate (2OG) and Fe(II)-dependent oxygenase superfamily protein
Sb01g033980	Sobic.001G355400	1	57393170	57395401	7.569	1.620e-13	AT5G39850.1	Ribosomal protein S4	qAD-1b, qMC1-1
Sb01g034150	Sobic.001G357500	1	57603650	57606243	1.556	4.484e-04	AT3G13620.1	Amino acid permease family protein	qAD-1b, qMC1-1
Sb01g034700	Sobic.001G363400	1	58128360	58130214	1.36	9.339e-04	AT5G23960.2	terpene synthase 21	qAD-1b, qMC1-1
Sb01g038720		1	62214256	62214888	-4.037	2.163e-04	AT5G40780.1	lysine histidine transporter 1	qAD-1b, qMC1-1
Sb01g039690	Sobic.001G422300	1	63184945	63187783	2.483	1.517e-06	AT5G60020.1	laccase 17 (NiR)	qAD-1b
Sb01g041570	Sobic.001G442300	1	64858030	64861998	1.499	2.091e-04	AT1G14700.1	purple acid phosphatase 3
Sb01g041910	Sobic.001G446000	1	65150991	65154270	2.407	8.435e-04	AT4G34500.1	Protein kinase superfamily protein
Sb01g045190	Sobic.001G482800	1	68348231	68349365	1.508	3.958e-04	AT5G20900.1	jasmonate-zim-domain protein 12
Sb01g050400	Sobic.001G541800	1	73461831	73466924	1.646	3.538e-04	AT4G22540.1	OSBP(oxysterol binding protein)-related protein 2A
Sb02g001370	Sobic.002G013000	2	1169931	1170362	-1.892	5.593e-04	AT1G09310.1	Protein of unknown function, DUF538		qPH-2a
Sb02g002150	Sobic.002G023300	2	2187398	2188136	2.286	2.826e-08	AT2G14610.1	pathogenesis-related gene 1		qPH-2a
Sb02g003130	Sobic.002G036100	2	3407209	3410206	1.708	5.420e-05			qPH-2b
Sb02g007510	Sobic.002G090600	2	9487281	9492718	2.474	6.222e-04
Sb02g010790	Sobic.002G125200	2	16954792	16955852	2.624	4.721e-05	AT2G37170.1	plasma membrane intrinsic protein 2		qGY-2
Sb02g028950		2	64079343	64082408	2.074	7.483e-06				qChl1-2
Sb02g031590	Sobic.002G283200	2	66504904	66506576	3.351	6.826e-04	AT5G66740.1	Protein of unknown function (DUF620)		qChl1-2
Sb02g036650	Sobic.002G342400	2	71053437	71055062	2.487	8.349e-08	AT1G11680.1	CYTOCHROME P450 51G1
Sb02g040490	Sobic.002G388800	2	74431524	74433522	2.003	9.450e-08	AT2G46950.1	cytochrome P450, family 709, subfamily B, polypeptide 2
Sb03g006880	Sobic.003G082000	3	7115806	7116543	1.438	9.513e-04	AT1G53540.1	HSP20-like chaperones superfamily protein
Sb03g028650	Sobic.003G228500	3	56639054	56641961	-2.627	6.232e-11	AT3G14680.1	cytochrome P450, family 72, subfamily A, polypeptide 14	qTGW-3	qTGW-3
Sb03g032100	Sobic.003G268600	3	60530303	60531092	2.227	1.033e-06
Sb03g038520	Sobic.003G341200	3	66438872	66439405	2.65	6.711e-04	AT2G30230.1		qBY-3
Sb03g039530	Sobic.003G352800	3	67205948	67208947	2.51	8.260e-06	AT5G60020.1	laccase 17 (NiR)	qBY-3
Sb03g041620		3	69115316	69116197	3.278	1.063e-04	AT4G15093.1	catalytic LigB subunit of aromatic ring-opening dioxygenase family	qBY-3	qChl1-3
Sb03g043410	Sobic.003G397400	3	70754274	70754982	-4.69	1.541e-05			qBY-3	qChl1-3
Sb03g045460	Sobic.003G421700	3	72724065	72725839	1.892	7.408e-04	AT3G57240.1	beta-1,3-glucanase 3	qBY-3	qChl1-3
Sb04g000620	Sobic.004G004800	4	440298	443139	1.577	1.019e-04	AT1G12240.1	Glycosyl hydrolases family 32 protein
Sb04g000690		4	495706	497775	-4.572	2.309e-05
Sb04g005360	Sobic.004G064500	4	5228400	5229648	1.998	1.360e-06	AT4G30550.1	Class I glutamine amidotransferase-like superfamily protein		qTGW-4
Sb04g008850	Sobic.004G108100	4	10445502	10462382	-2.082	2.238e-05	AT1G53210.1	sodium/calcium exchanger family protein / calcium-binding EF hand family protein
Sb04g009670		4	12242485	12251685	1.631	3.859e-05	AT2G46240.1	BCL-2-associated athanogene 6
Sb04g010720		4	14996463	14999445	5.779	8.090e-05
Sb04g010730		4	15100876	15102923	2.075	8.328e-06
Sb04g012541		4	20112326	20114102	-4.26	1.132e-13
Sb04g012640		4	20114871	20115487	-3.626	2.256e-07
Sb04g019750	Sobic.004G148900	4	46254944	46262603	-2.309	2.698e-04	AT3G04710.1	ankyrin repeat family protein
Sb04g021650	Sobic.004G165100	4	50748843	50750394	4.005	1.316e-05	AT2G27550.1	centroradialis
Sb04g022080	Sobic.004G169300	4	51341597	51342972	1.699	3.992e-05	AT2G35930.1	plant U-box 23
Sb04g023645	Sobic.004G188000	4	53313114	53313662	1.672	5.749e-04	AT4G40030.2	Histone superfamily protein
Sb04g023780	Sobic.004G189600	4	53445831	53448426	2.045	1.238e-05	AT1G12350.1	4-phospho-panto-thenoylcysteine synthetase
Sb04g023950	Sobic.004G191300	4	53632397	53632741	2.831	5.415e-08
Sb04g026010	Sobic.004G214900	4	55808367	55812183	-3.285	6.826e-04	AT3G47570.1	Leucine-rich repeat protein kinase family protein
Sb04g031680	Sobic.004G280200	4	61605083	61607526	1.441	3.958e-04	AT2G02180.1	tobamovirus multiplication protein 3
Sb04g032830	Sobic.004G294400	4	62819398	62821024	1.805	8.881e-06	AT2G45110.1	expansin B4
Sb04g033380	Sobic.004G300300	4	63271055	63272274	1.705	1.741e-05	AT2G46680.1	homeobox 7
Sb04g037870	Sobic.004G352000	4	67454782	67456559	1.589	2.617e-04	AT5G52400.1	cytochrome P450, family 715, subfamily A, polypeptide 1
Sb05g003100	Sobic.005G037000	5	3443033	3444634	1.989	5.742e-07	AT2G27690.1	cytochrome P450, family 94, subfamily C, polypeptide 1
Sb05g008140		5	14705308	14707119	2.682	2.944e-05	AT3G07040.1	NB-ARC domain-containing disease resistance protein
Sb05g008240		5	15064587	15067644	6.044	1.041e-05	AT3G16030.1	lectin protein kinase family protein
Sb05g008830	Sobic.005G101900	5	17752891	17754630	1.588	2.934e-05	AT4G35160.1	O-methyltransferase family protein
Sb05g008910	Sobic.005G102300	5	17963178	17963969	2.093	1.586e-07	AT5G42510.1	Disease resistance-responsive (dirigent-like protein) family protein
Sb05g015800		5	34319797	34320515	-2.594	2.157e-04	AT1G13950.1	eukaryotic elongation factor 5A-1
Sb05g016480		5	36016900	36017070	-2.668	4.240e-05
Sb05g023710	Sobic.005G177600	5	56447566	56448691	1.511	1.086e-04	AT5G24090.1	chitinase A
Sb05g023873	Sobic.005G179500	5	56693200	56694384	3.186	1.012e-14	AT5G55150.1	Protein of unknown function (DUF295)
Sb05g024126	Sobic.005G182800	5	57066642	57069341	2.232	5.797e-05	AT3G46710.1	NB-ARC domain-containing disease resistance protein
Sb05g024380	Sobic.005G186100	5	57568617	57570520	1.916	1.174e-07	AT2G26560.1	phospholipase A 2A
Sb05g024440	Sobic.005G186500	5	57606234	57609792	2.108	3.667e-06	AT3G07990.1	serine carboxypeptidase-like 27
Sb05g024570	Sobic.005G188300	5	57776392	57781640	2.1	3.716e-04	AT3G63390.1
Sb05g024900	Sobic.005G192300	5	58076916	58080591	3.273	5.415e-08	AT1G50180.1	NB-ARC domain-containing disease resistance protein
Sb06g000380	Sobic.006G002100	6	367608	370391	-1.427	4.539e-04	AT5G64460.6	Phosphoglycerate mutase family protein
Sb06g000740	Sobic.006G006500	6	966614	967711	-4.015	1.654e-06	AT5G19000.1	BTB-POZ and MATH domain 1
Sb06g000810	Sobic.006G007800	6	1133345	1134530	1.709	1.404e-04
Sb06g001020	Sobic.006G010100	6	1440323	1444174	1.962	2.295e-06	AT5G23960.2	terpene synthase 21
Sb06g001780	Sobic.006G019100	6	3245670	3250402	2.459	7.371e-07	AT1G32010.1	myosin heavy chain-related
Sb06g003280	Sobic.006G032200	6	6958894	6959903	1.633	1.770e-05	AT5G66110.1	Heavy metal transport/detoxification superfamily protein
Sb06g006920	Sobic.006G038800	6	16373350	16384923	-1.555	7.197e-05	AT5G50400.1	purple acid phosphatase 27
Sb06g011767	Sobic.006G045900	6	32144416	32145407	2.569	2.157e-04	AT5G62000.3	auxin response factor 2
Sb06g011770		6	32145882	32147132	2.728	4.240e-05	AT5G52010.1	C2H2-like zinc finger protein
Sb06g014550	Sobic.006G057300	6	40216040	40217587	1.803	2.983e-05	AT1G17020.1	senescence-related gene 1		qPH-6
Sb06g015880	Sobic.006G070600	6	43936495	43937960	1.511	1.086e-04	AT5G57560.1	Xyloglucan endotransglucosylase/hydrolase family protein		qPH-6
Sb06g018490	Sobic.006G101200	6	48086361	48088075	2.396	2.863e-10	AT1G22360.1	UDP-glucosyl transferase 85A2		qPH-6
Sb06g026180	Sobic.006G188100	6	55218156	55219026	2.569	8.435e-04	AT2G03680.1	spiral1
Sb06g026350	Sobic.006G190100	6	55388316	55390216	2.851	1.457e-15	AT4G10500.1	2-oxoglutarate (2OG) and Fe(II)-dependent oxygenase superfamily protein
Sb07g000550	Sobic.007G003900	7	380629	382686	3.169	2.799e-12	AT3G48280.1	cytochrome P450, family 71, subfamily A, polypeptide 25
Sb07g004190	Sobic.007G051800	7	5335104	5337182	1.849	1.556e-06	AT5G57150.1	basic helix-loop-helix (bHLH) DNA-binding superfamily protein
Sb07g005130	Sobic.007G064800	7	6911480	6916319	2.984	8.435e-04	AT5G23960.1	terpene synthase 21
Sb07g007710	Sobic.007G088500	7	12261667	12265027	7.816	2.054e-15	AT2G25010.1	Aminotransferase-like, plant mobile domain family protein
Sb07g019990	Sobic.007G122800	7	51474892	51475997	1.799	8.260e-06
Sb07g023600	Sobic.007G163000	7	58479475	58481674	5.857	5.291e-05	AT1G15790.1		qBY-7
Sb07g023602		7	58483111	58484104	7.1	4.639e-10	AT1G15780.1		qBY-7
Sb07g023605		7	58484711	58487893	8.093	8.118e-18	AT1G15780.1		qBY-7
Sb07g028110	Sobic.007G214400	7	63104949	63105371	1.518	2.811e-04	AT2G44310.1	Calcium-binding EF-hand family protein	qBY-7
Sb07g028690	Sobic.007G220700	7	63692536	63694006	2.32	1.468e-05	AT3G11480.1	S-adenosyl-L-methionine-dependent methyltransferases superfamily protein
Sb08g001780	Sobic.008G020100	8	1755888	1757742	1.432	5.626e-04	AT1G08500.1	early nodulin-like protein 18	qBY-8
Sb08g003110	Sobic.008G036000	8	3380820	3382469	2.395	1.621e-10	AT2G27690.1	cytochrome P450, family 94, subfamily C, polypeptide 1	qBY-8
Sb08g006800	Sobic.008G075500	8	11128291	11131224	1.923	6.826e-04	AT1G47890.1	receptor like protein 7	qBY-8
Sb08g015850	Sobic.008G105200	8	42032993	42034914	-4.738	1.184e-08	AT3G18640.1	Zinc finger C-x8-C-x5-C-x3-H type family protein	qBY-8
Sb08g015916	Sobic.008G105300	8	42042595	42047929	-3.639	3.260e-10	AT5G27660.1	Trypsin family protein with PDZ domain
Sb08g016370	Sobic.008G109400	8	43447740	43449505	7.834	3.717e-43	AT4G10500.1	2-oxoglutarate (2OG) and Fe(II)-dependent oxygenase superfamily protein
Sb08g022420	Sobic.008G182600	8	54374408	54375215	1.547	2.399e-04	AT4G11650.1	osmotin 34	qGY-8	qMC1-8
Sb09g001420	Sobic.009G014600	9	1264382	1265890	1.697	2.851e-05	AT4G18550.1	alpha/beta-Hydrolases superfamily protein
Sb09g002660	Sobic.009G031600	9	2848957	2850173	2.545	4.643e-07
Sb09g003250	Sobic.009G038100	9	3627340	3627942	1.536	1.808e-04
Sb09g003640	Sobic.009G043100	9	4136970	4140289	1.595	3.853e-04	AT1G80570.2	RNI-like superfamily protein
Sb09g005960	Sobic.009G070700	9	8387502	8389047	1.682	7.622e-05	AT4G29260.1	HAD superfamily, subfamily IIIB acid phosphatase
Sb09g006360	Sobic.009G075500	9	9847562	9857975	2.492	1.693e-04	AT4G18960.1	K-box region and MADS-box transcription factor family protein
Sb09g018750	Sobic.009G119400	9	47019339	47022610	2.767	7.936e-08	AT4G16260.1	Glycosyl hydrolase superfamily protein	qAD-9, qMC2-9	qAD-9
Sb09g020980	Sobic.009G144800	9	50414518	50415897	2.467	3.785e-04	AT5G06730.1	Peroxidase superfamily protein	qAD-9, qMC2-9	qAD-9, qPH-9, qGY-9
Sb09g021000	Sobic.009G144900	9	50425845	50427628	2.113	4.118e-07	AT5G06730.1	Peroxidase superfamily protein	qAD-9, qMC2-9	qAD-9, qPH-9, qGY-9
Sb09g023910		9	53527963	53530327	6.134	4.845e-06	AT2G05642.1	Nucleic acid-binding, OB-fold-like protein	qAD-9, qMC2-9
Sb09g024950	Sobic.009G190700	9	54460812	54464066	1.932	4.373e-04	AT1G19715.3	Mannose-binding lectin superfamily protein
Sb09g025530	Sobic.009G197400	9	55006797	55008244	2.199	1.655e-04	AT4G35160.1	O-methyltransferase family protein
Sb09g025540	Sobic.009G197600	9	55018768	55020383	1.805	1.468e-05	AT4G35150.1	O-methyltransferase family protein
Sb09g026280	Sobic.009G206000	9	55583576	55585270	3.221	3.105e-04	AT3G16520.3	UDP-glucosyl transferase 88A1
Sb09g026590	Sobic.009G209500	9	55803666	55804847	1.97	4.878e-06	AT3G05200.1	RING/U-box superfamily protein
Sb09g026990	Sobic.009G214300	9	56124071	56125956	2.204	5.260e-06	AT5G56980.1
Sb09g030670	Sobic.009G256900	9	59304663	59310433	1.691	1.666e-05
Sb10g003480		10	3056360	3068642	-1.435	3.262e-04	AT3G59760.1	O-acetylserine (thiol) lyase isoform C
Sb10g007610	Sobic.010G087900	10	7434249	7435606	1.742	1.218e-04	AT4G00430.1	plasma membrane intrinsic protein 1;4	qGY-10a, qChl1-10a
Sb10g008090	Sobic.010G092600	10	8110238	8115151	2.051	4.896e-08	AT5G37820.1	NOD26-like intrinsic protein 4;2	qGY-10a, qChl1-10a
Sb10g009820		10	11793194	11797879	5.826	5.291e-05			qGY-10a, qChl1-10a
Sb10g010350	Sobic.010G117100	10	12759392	12759823	-1.646	5.978e-04	AT1G09310.1	Protein of unknown function, DUF538	qChl1-10b
Sb10g021250	Sobic.010G159700	10	46877190	46878737	2.119	2.551e-07	AT4G18550.1	alpha/beta-Hydrolases superfamily protein
Sb10g025590	Sobic.010G209100	10	54957968	54959405	1.715	3.639e-04	AT1G80840.1	WRKY DNA-binding protein 40		qGY-10b
Sb10g026350		10	55795708	55796728	1.882	9.513e-04	AT3G21150.1	B-box 32		qGY-10b
Sb10g027485		10	57283652	57285752	6.129	4.845e-06	AT3G57060.2	binding
Sb10g027640	Sobic.010G234400	10	57450269	57451960	3.43	1.132e-13	AT4G35160.1	O-methyltransferase family protein
Sb10g028070	Sobic.010G240400	10	57970633	57971473	2.142	1.223e-04	AT4G30380.1	Barwin-related endoglucanase
Sb0010s009900	Sobic.K022200	super_10	2199587	2200449	2.513	5.021e-11	AT5G54160.1	O-methyltransferase 1
Sb1306s002010	Sobic.K012700	super_1306	1007	2565	2.272	2.023e-08	AT4G18550.1	alpha/beta-Hydrolases superfamily protein
Sb0221s002050		super_221	4156	6140	-2.538	7.772e-06
Gene id (v1.4): is the gene id from sorghum bicolor genome version 1.
Gene id (v2.1): is the gene id from sorghum bicolor genome version 2.
11, 12, combined Low N QTLs: QTLs detected in 2011, 2012 and on pooled data across years in Low-N treatment
11, 12, combined Normal N QTLs: QTLs detected in 2011, 2012 and on pooled data across years in nowmal-N treatment
