# Supplementary material for: Validation of QTL mapping and transcriptome profiling for identification of candidate genes associated with nitrogen stress tolerance in sorghum
Source: BMC Plant Biol. 2017 Jul 11;17:123. doi: 10.1186/s12870-017-1064-9 (PMC5505042; doi:10.1186/s12870-017-1064-9)
Supplement: Supplementary file 5 — The list of common differentially expressed gene transcripts identified between CK60 and San Chi San, RIL bulks with high and low NUE using RNA-seq. (XLS 48 kb) [file 12870_2017_1064_MOESM5_ESM.xls]

## Sheet: Additional file 5
Additional file 5: The list of common differentially expressed genes identified between CK60 and San Chi San, RIL bulks with high and low NUE using RNA-seq.
Positive values of logFC indicates the gene transcript had higher expression in CK60 and low NUE RIL bulk respectively.
Negative values of logFC indicates the gene transcript had higher expression in San Chi San and high NUE RIL bulk respectively.
					C60 vs San Chi San		low NUE bulk vs igh NUE bulk
Gene id (v1.4)	Gene id (v2.1)	Chr	Start	End	logFC	FDR	logFC	FDR	Best TAIR10 hit	Annotation	11, 12, combined Low N QTLs	11, 12, combined Normal N QTLs
Sb0010s009900	Sobic.K022200	super_10	2199587	2200449	7.807	5.450e-19	2.513	5.021e-11	AT5G54160.1	O-methyltransferase 1
Sb01g016460	Sobic.001G187400	1	16525821	16527609	-4.131	1.139e-08	4.606	6.717e-19	AT2G22330.1	cytochrome P450, family 79, subfamily B, polypeptide 3
Sb01g041910	Sobic.001G446000	1	65150991	65154270	3.207	6.257e-04	2.407	8.435e-04	AT4G34500.1	Protein kinase superfamily protein
Sb02g001370	Sobic.002G013000	2	1169931	1170362	-7.86	2.206e-06	-1.892	5.593e-04	AT1G09310.1	Protein of unknown function, DUF538
Sb02g002150	Sobic.002G023300	2	2187398	2188136	5.097	1.884e-11	2.286	2.826e-08	AT2G14610.1	pathogenesis-related gene 1
Sb02g010790	Sobic.002G125200	2	16954792	16955852	5.916	3.363e-11	2.624	4.721e-05	AT2G37170.1	plasma membrane intrinsic protein 2
Sb02g028950		2	64079343	64082408	-10.499	2.742e-15	2.074	7.483e-06				qGY-2
Sb02g040490	Sobic.002G388800	2	74431524	74433522	-2.813	5.523e-05	2.003	9.450e-08	AT2G46950.1	cytochrome P450, family 709, subfamily B, polypeptide 2
Sb03g006880	Sobic.003G082000	3	7115806	7116543	-3.525	8.402e-07	1.438	9.513e-04	AT1G53540.1	HSP20-like chaperones superfamily protein
Sb03g028650	Sobic.003G228500	3	56639054	56641961	9.668	1.548e-13	-2.627	6.232e-11	AT3G14680.1	cytochrome P450, family 72, subfamily A, polypeptide 14	qTGW-3	qTGW-3
Sb03g041620		3	69115316	69116197	-2.934	6.307e-05	3.278	1.063e-04	AT4G15093.1	catalytic LigB subunit of aromatic ring-opening dioxygenase family	qBY-3	qChl1-3
Sb03g043410	Sobic.003G397400	3	70754274	70754982	3.704	6.771e-04	-4.69	1.541e-05			qBY-3	qChl1-3
Sb03g045460	Sobic.003G421700	3	72724065	72725839	4.204	8.780e-08	1.892	7.408e-04	AT3G57240.1	beta-1,3-glucanase 3
Sb04g000690		4	495706	497775	-7.694	8.098e-06	-4.572	2.309e-05
Sb04g008850	Sobic.004G108100	4	10445502	10462382	4.894	1.916e-10	-2.082	2.238e-05	AT1G53210.1	sodium/calcium exchanger family protein / calcium-binding EF hand family protein
Sb04g010720		4	14996463	14999445	6.987	2.173e-04	5.779	8.090e-05
Sb04g012541		4	20112326	20114102	-9.075	2.461e-10	-4.26	1.132e-13
Sb04g012640		4	20114871	20115487	-8.325	1.046e-07	-3.626	2.256e-07
Sb04g021650	Sobic.004G165100	4	50748843	50750394	3.321	4.557e-05	4.005	1.316e-05	AT2G27550.1	centroradialis
Sb04g026010	Sobic.004G214900	4	55808367	55812183	-7.17	1.699e-04	-3.285	6.826e-04	AT3G47570.1	Leucine-rich repeat protein kinase family protein
Sb05g008140		5	14705308	14707119	5.86	3.089e-06	2.682	2.944e-05	AT3G07040.1	NB-ARC domain-containing disease resistance protein
Sb05g008240		5	15064587	15067644	4.692	5.909e-06	6.044	1.041e-05	AT3G16030.1	lectin protein kinase family protein
Sb05g008830	Sobic.005G101900	5	17752891	17754630	6.697	2.708e-19	1.588	2.934e-05	AT4G35160.1	O-methyltransferase family protein
Sb05g008910	Sobic.005G102300	5	17963178	17963969	6.181	4.094e-15	2.093	1.586e-07	AT5G42510.1	Disease resistance-responsive (dirigent-like protein) family protein
Sb05g015800		5	34319797	34320515	-5.024	5.786e-04	-2.594	2.157e-04	AT1G13950.1	eukaryotic elongation factor 5A-1
Sb05g023710	Sobic.005G177600	5	56447566	56448691	2.733	6.755e-05	1.511	1.086e-04	AT5G24090.1	chitinase A
Sb05g023873	Sobic.005G179500	5	56693200	56694384	5.004	5.731e-12	3.186	1.012e-14	AT5G55150.1	Protein of unknown function (DUF295)
Sb05g024126	Sobic.005G182800	5	57066642	57069341	5.977	2.255e-10	2.232	5.797e-05	AT3G46710.1	NB-ARC domain-containing disease resistance protein
Sb05g024570	Sobic.005G188300	5	57776392	57781640	3.866	5.440e-05	2.1	3.716e-04	AT3G63390.1
Sb05g024900	Sobic.005G192300	5	58076916	58080591	8.676	8.176e-09	3.273	5.415e-08	AT1G50180.1	NB-ARC domain-containing disease resistance protein
Sb06g000380	Sobic.006G002100	6	367608	370391	-3.357	3.906e-06	-1.427	4.539e-04	AT5G64460.6	Phosphoglycerate mutase family protein
Sb06g000810	Sobic.006G007800	6	1133345	1134530	3.612	8.299e-07	1.709	1.404e-04
Sb06g001780	Sobic.006G019100	6	3245670	3250402	5.204	2.524e-09	2.459	7.371e-07	AT1G32010.1	myosin heavy chain-related
Sb06g014550	Sobic.006G057300	6	40216040	40217587	3.344	7.859e-06	1.803	2.983e-05	AT1G17020.1	senescence-related gene 1		qPH-6
Sb06g018490	Sobic.006G101200	6	48086361	48088075	12.356	1.367e-22	2.396	2.863e-10	AT1G22360.1	UDP-glucosyl transferase 85A2		qPH-6
Sb07g000550	Sobic.007G003900	7	380629	382686	11.772	3.561e-20	3.169	2.799e-12	AT3G48280.1	cytochrome P450, family 71, subfamily A, polypeptide 25
Sb07g007710	Sobic.007G088500	7	12261667	12265027	6.184	7.891e-08	7.816	2.054e-15	AT2G25010.1	Aminotransferase-like, plant mobile domain family protein
Sb08g015850	Sobic.008G105200	8	42032993	42034914	-7.86	3.143e-06	-4.738	1.184e-08	AT3G18640.1	Zinc finger C-x8-C-x5-C-x3-H type family protein
Sb08g015916	Sobic.008G105300	8	42042595	42047929	-4.302	5.217e-06	-3.639	3.260e-10	AT5G27660.1	Trypsin family protein with PDZ domain
Sb08g016370	Sobic.008G109400	8	43447740	43449505	8.858	1.139e-24	7.834	3.717e-43	AT4G10500.1	2-oxoglutarate (2OG) and Fe(II)-dependent oxygenase superfamily protein
Sb08g022420	Sobic.008G182600	8	54374408	54375215	2.814	3.502e-05	1.547	2.399e-04	AT4G11650.1	osmotin 34		qMC1-8
Sb09g006360	Sobic.009G075500	9	9847562	9857975	6.971	2.911e-10	2.492	1.693e-04	AT4G18960.1	K-box region and MADS-box transcription factor family protein
Sb09g018750	Sobic.009G119400	9	47019339	47022610	3.255	4.497e-04	2.767	7.936e-08	AT4G16260.1	Glycosyl hydrolase superfamily protein	qAD-9, qMC2-9	qAD-9
Sb09g020980	Sobic.009G144800	9	50414518	50415897	9.791	8.265e-13	2.467	3.785e-04	AT5G06730.1	Peroxidase superfamily protein	qAD-9, qMC2-9	qAD-9
Sb09g021000	Sobic.009G144900	9	50425845	50427628	3.753	4.209e-07	2.113	4.118e-07	AT5G06730.1	Peroxidase superfamily protein	qAD-9, qMC2-9	qAD-9, qGY-9
Sb09g030670	Sobic.009G256900	9	59304663	59310433	8.5	9.102e-18	1.691	1.666e-05
Sb10g007610	Sobic.010G087900	10	7434249	7435606	3.102	6.520e-06	1.742	1.218e-04	AT4G00430.1	plasma membrane intrinsic protein 1;4	qGY-10a, qChl1-10a
Sb10g009820		10	11793194	11797879	7.693	9.942e-06	5.826	5.291e-05			qChl1-10a
Sb10g010350	Sobic.010G117100	10	12759392	12759823	-6.727	6.937e-09	-1.646	5.978e-04	AT1G09310.1	Protein of unknown function, DUF538	qChl1-10b
Sb10g021250	Sobic.010G159700	10	46877190	46878737	10.068	1.367e-22	2.119	2.551e-07	AT4G18550.1	alpha/beta-Hydrolases superfamily protein
Sb10g027640	Sobic.010G234400	10	57450269	57451960	7.557	4.255e-15	3.43	1.132e-13	AT4G35160.1	O-methyltransferase family protein
Sb10g028070	Sobic.010G240400	10	57970633	57971473	2.751	4.196e-04	2.142	1.223e-04	AT4G30380.1	Barwin-related endoglucanase
Sb1306s002010	Sobic.K012700	super_1306	1007	2565	7.166	4.393e-19	2.272	2.023e-08	AT4G18550.1	alpha/beta-Hydrolases superfamily protein
